# Supplementary material for: Multi-Objective Optimized Fuzzy Clustering for Detecting Cell Clusters from Single-Cell Expression Profiles
Source: Genes (Basel). 2019 Aug 13;10(8):611. doi: 10.3390/genes10080611 (PMC6723724; doi:10.3390/genes10080611)
Supplement: Supplementary file 1 [file genes-10-00611-s001.zip]

Archive with 8 entries (7 files):
- supp files/
- supp files/Table S1.xlsx
- supp files/Table S2.xlsx
- supp files/Table S3.xlsx
- supp files/Table S4.xlsx
- supp files/Table S5.csv
- supp files/Table S6.csv
- supp files/Table S7.xlsx
