# Supplementary material for: Multi-Objective Optimized Fuzzy Clustering for Detecting Cell Clusters from Single-Cell Expression Profiles
Source: Genes (Basel). 2019 Aug 13;10(8):611. doi: 10.3390/genes10080611 (PMC6723724; doi:10.3390/genes10080611)
Supplement: Supplementary file 1 [file genes-10-00611-s001.zip › supp files/Table S1.xlsx]

## Sheet: singlecell_GSE62270_mus_mulus_1
Category	Term	Count	%	PValue	Genes	List Total	Pop Hits	Pop Total	Fold Enrichment	Bonferroni	Benjamini	FDR
KEGG_PATHWAY	mmu03010:Ribosome	94	7.83333	3.9104e-62	RPL18, RPL17, RPL36A, RPL19, RPL14, RPL13, RPL15, RPLP2, RPS27L, RPL22L1, RPS2, RPS3, RPLP0, RPLP1, RPL34-PS1, MRPL36, RPL10, RPL11, RPL12, MRPL33, RPS27A, RPL36AL, RPL35A, MRPL9, RPS4X, RPS18, RPS19, RPL41, MRPS9, RPS16, RPS17, RPS14, RPS15, RPS12, RPS13, RPS10, RPS11, UBA52, MRPS17, MRPS14, MRPS12, RPL27A, RPL35, RPL36, RPS15A, RPL37, RPL38, RPL39, RPS25, RPS26, MRPL13, RPS28, RPL7, MRPL15, RPS…	699	145	7691	7.13289	1.07536e-59	1.07536e-59	5.15609e-59
KEGG_PATHWAY	mmu03040:Spliceosome	54	4.5	3.71758e-22	SRSF1, LSM6, U2AF2, SNRPD3, LSM7, SNRPD1, SNRPD2, RBM8A, PCBP1, U2AF1, LSM4, ACIN1, SNRPA1, MAGOH, DDX39B, HNRNPU, EIF4A3, SNRPB, SNRPC, SNRPF, SNRPE, SNRPG, SRSF10, NHP2L1, TRA2B, PPIL1, SNRPB2, TRA2A, WBP11, SF3B5, SF3B4, SF3B3, HNRNPA3, PRPF19, HNRNPM, HNRNPK, PRPF8, DHX15, SNRNP70, HNRNPC, HSPA8, BCAS2, ALYREF, DDX5, SF3A1, SRSF3, SRSF2, SRSF7, SRSF6, SRSF9, RBMXL1, PHF5A, PUF60, TXNL4A	699	133	7691	4.46733	1.02234e-19	5.11168e-20	4.90185e-19
KEGG_PATHWAY	mmu01130:Biosynthesis of antibiotics	52	4.33333	5.8659e-11	SC5D, LDHA, EHHADH, PGAM1, OGDH, CMBL, PKM, IDH3G, PDHA1, CAT, HADH, BPNT1, ACAA2, SUCLG2, HKDC1, FBP1, PFKP, FBP2, PGM2, NME2, CTH, ALDH1B1, NME1, PKLR, MDH2, MDH1, ALDOA, ALDOC, ALDOB, ACAT1, GPI1, ALDH3A2, GALM, TPI1, ISYNA1, ATIC, ARG2, IDH2, IDH1, FH1, ACAA1A, PAPSS2, GAPDH, ODC1, SHMT2, ACLY, IDH3A, SDHB, PHGDH, PGK1, PSAT1, PAICS	699	214	7691	2.67359	1.61312e-08	5.37707e-09	7.73453e-08
KEGG_PATHWAY	mmu03050:Proteasome	21	1.75	3.94805e-10	SHFM1, PSMB5, PSMA2, PSMB4, PSMA1, PSMD14, PSMB7, PSMB6, PSMC5, PSMB1, PSMA6, PSMA5, PSMC3, PSMC2, PSMB3, PSMA4, PSMA3, PSMD2, PSMD3, PSMD6, PSMD7	699	45	7691	5.13467	1.08571e-07	2.71428e-08	5.20573e-07
KEGG_PATHWAY	mmu01200:Carbon metabolism	33	2.75	5.4873e-09	ALDOA, ALDOC, EHHADH, ALDOB, PGAM1, OGDH, GPI1, ACAT1, PKM, TPI1, IDH3G, IDH2, IDH1, PDHA1, CAT, FH1, GAPDH, SHMT2, SUCLG2, HKDC1, FBP1, PFKP, FBP2, CPS1, IDH3A, SDHB, PKLR, PHGDH, GPT, PGK1, PSAT1, MDH2, MDH1	699	116	7691	3.13012	1.50901e-06	3.01801e-07	7.23533e-06
KEGG_PATHWAY	mmu00010:Glycolysis / Gluconeogenesis	23	1.91667	3.31927e-08	ALDOA, LDHA, ALDOC, HKDC1, ALDOB, FBP1, PGAM1, PFKP, FBP2, GPI1, ALDH3A2, PKM, PGM2, G6PC, TPI1, GALM, ALDH1B1, ADH1, ADH4, PKLR, PDHA1, PGK1, GAPDH	699	66	7691	3.83433	9.12794e-06	1.52133e-06	4.37665e-05
KEGG_PATHWAY	mmu01100:Metabolic pathways	168	14	7.42286e-08	CYP2C66, CYP2C65, GDA, LDHA, SC5D, CNDP2, EHHADH, CYP2C68, DTYMK, PGAM1, GGT1, OGDH, PNP, COX5B, CMBL, FAHD1, UQCR10, IDH3G, ST3GAL4, CPOX, RPN1, CES1D, PDHA1, RPN2, HADH, ITPK1, DDOST, BPNT1, DCTPP1, ACAA2, CYP2C55, SIS, CYP3A13, SUCLG2, HKDC1, CYP3A11, FBP1, MOGS, FBP2, CYP2B10, CHPT1, PGM2, NME2, RFK, NME1, MGAM, MDH2, MDH1, ALDOA, XDH, AHCY, CYP3A25, SRM, ALDOC, CHKB, ALDOB, ACAT1, TK1, ISYNA…	699	1269	7691	1.45664	2.04127e-05	2.91612e-06	9.78748e-05
KEGG_PATHWAY	mmu00480:Glutathione metabolism	20	1.66667	1.51401e-07	GSTA1, GSTA2, ODC1, GSTA4, SRM, GGT1, ANPEP, GSTM6, GSTM1, GPX2, GPX1, GSTM3, GSTM4, GPX4, RRM2, RRM1, IDH2, IDH1, GSTO1, MGST2	699	55	7691	4.00104	4.16345e-05	5.2044e-06	0.000199631
KEGG_PATHWAY	mmu05204:Chemical carcinogenesis	26	2.16667	3.58121e-07	CYP2C66, CYP2C65, CYP3A25, CYP2C68, GSTM6, GSTM1, GSTM3, CBR1, GSTM4, ADH1, ADH4, UGT2A3, GSTO1, GSTA1, GSTA2, CYP2C55, GSTA4, CYP3A13, CYP3A11, CYP2C29, EPHX1, CYP2B10, UGT2B36, UGT2B34, UGT2B5, MGST2	699	92	7691	3.1095	9.84783e-05	1.09425e-05	0.000472202
KEGG_PATHWAY	mmu01230:Biosynthesis of amino acids	22	1.83333	2.30151e-06	ALDOA, SHMT2, MAT2A, ALDOC, ALDOB, PFKP, PGAM1, CPS1, IDH3A, PKM, CTH, TPI1, IDH3G, ARG2, PKLR, IDH2, PHGDH, IDH1, GPT, PSAT1, PGK1, GAPDH	699	76	7691	3.18504	0.000632715	6.32895e-05	0.00303463
KEGG_PATHWAY	mmu03013:RNA transport	36	3	2.69411e-06	STRAP, EIF5, RANGAP1, SUMO2, EIF3D, EIF3A, EIF3B, EIF3G, RBM8A, EIF3H, EIF1AX, PRMT5, EIF3E, EIF3F, SRRM1, EIF1, EIF3I, PABPC1, ACIN1, KPNB1, EEF1A1, RAN, MAGOH, DDX39B, ALYREF, RNPS1, UBE2I, EIF1A, EIF4B, EIF4A3, EIF4G2, EIF4E, EIF2S1, EIF2S2, EIF4A1, POP5	699	170	7691	2.33002	0.000740606	6.73505e-05	0.00355228
KEGG_PATHWAY	mmu04110:Cell cycle	28	2.33333	1.28055e-05	ANAPC11, RBX1, RAD21, MCM7, CCNA2, BUB3, TRP53, CDK1, ANAPC5, CDC20, MCM2, MCM3, CDK4, MCM4, YWHAE, MCM5, MCM6, CCNB1, CDKN1A, CCND1, YWHAH, HDAC2, CCNB2, HDAC1, CCND2, PLK1, PCNA, YWHAQ	699	124	7691	2.48452	0.00351533	0.000293417	0.0168834
KEGG_PATHWAY	mmu04975:Fat digestion and absorption	14	1.16667	1.61114e-05	APOA4, ABCG8, MOGAT2, APOB, PNLIPRP2, ABCG5, DGAT1, APOA1, DGAT2, NPC1L1, FABP1, FABP2, AGPAT2, MTTP	699	38	7691	4.05369	0.00442088	0.000340764	0.0212418
KEGG_PATHWAY	mmu03030:DNA replication	13	1.08333	3.33587e-05	RFC3, MCM7, RFC1, LIG1, POLD2, PCNA, MCM2, MCM3, MCM4, FEN1, MCM5, RPA3, MCM6	699	35	7691	4.08678	0.00913186	0.000655057	0.0439766
KEGG_PATHWAY	mmu00980:Metabolism of xenobiotics by cytochrome P450	18	1.5	3.69839e-05	GSTA1, GSTA2, GSTA4, CYP2S1, EPHX1, GSTM6, GSTM1, CBR1, GSTM3, UGT2B36, GSTM4, UGT2B34, ADH1, ADH4, UGT2B5, UGT2A3, GSTO1, MGST2	699	64	7691	3.09455	0.0101192	0.000677821	0.0487545
KEGG_PATHWAY	mmu00020:Citrate cycle (TCA cycle)	12	1	6.92193e-05	SDHB, IDH3G, SUCLG2, IDH2, IDH1, ACLY, PDHA1, FH1, OGDH, MDH2, IDH3A, MDH1	699	32	7691	4.12607	0.0188559	0.00118904	0.0912313
KEGG_PATHWAY	mmu04978:Mineral absorption	13	1.08333	0.000111292	VDR, SLC26A3, ATP1B1, CLCN2, SLC5A1, MT2, S100G, MT1, ATP1A1, HEPH, SLC40A1, SLC6A19, FTH1	699	39	7691	3.66762	0.0301434	0.0017988	0.146646
KEGG_PATHWAY	mmu00051:Fructose and mannose metabolism	12	1	0.000129641	KHK, ALDOA, AKR1B7, TPI1, SORD, HKDC1, ALDOC, PFKFB2, ALDOB, PFKP, FBP1, FBP2	699	34	7691	3.88336	0.0350254	0.00197879	0.170804
KEGG_PATHWAY	mmu00982:Drug metabolism - cytochrome P450	17	1.41667	0.000202006	GSTA1, GSTA2, GSTA4, MAOA, GSTM6, GSTM1, FMO5, GSTM3, UGT2B36, GSTM4, UGT2B34, ADH1, ADH4, UGT2B5, UGT2A3, GSTO1, MGST2	699	66	7691	2.83407	0.0540421	0.0029198	0.266029
KEGG_PATHWAY	mmu04141:Protein processing in endoplasmic reticulum	31	2.58333	0.000220551	HSP90AB1, RAD23B, DNAJC10, PDIA6, RBX1, SSR1, STT3B, HSPH1, UBE2D3, STT3A, DNAJA1, RPN1, RPN2, DDOST, SEC24D, HSPA8, DNAJA2, SEC23A, P4HB, HSP90AA1, RRBP1, MOGS, HSP90B1, SEC61B, BAX, EIF2S1, NFE2L2, SSR4, SSR2, SEC61G, SSR3	699	168	7691	2.03029	0.0588552	0.00302832	0.290419
KEGG_PATHWAY	mmu00830:Retinol metabolism	20	1.66667	0.000317415	CYP2C66, CYP2C65, CYP2C55, CYP3A25, CYP3A13, CYP2S1, CYP2C68, CYP3A11, CYP2C29, CYP2B10, ALDH1A1, DHRS3, UGT2B36, DGAT1, UGT2B34, ADH1, ADH4, UGT2B5, UGT2A3, RETSAT	699	89	7691	2.47255	0.0836005	0.00414865	0.417722
KEGG_PATHWAY	mmu04973:Carbohydrate digestion and absorption	12	1	0.000989769	AKT1, ATP1B1, SIS, G6PC, SLC2A5, SLC5A1, HKDC1, SLC2A2, MGAM, SLC37A4, ATP1A1, LCT	699	42	7691	3.14367	0.23839	0.0123019	1.29723
KEGG_PATHWAY	mmu00071:Fatty acid degradation	13	1.08333	0.00112698	ACAA2, ACOX1, EHHADH, ACADL, ACAT1, ALDH3A2, ALDH1B1, ADH1, ADH4, ACAA1A, HADH, ACSL3, ACSL5	699	49	7691	2.91913	0.266622	0.0133919	1.47583
KEGG_PATHWAY	mmu00620:Pyruvate metabolism	11	0.916667	0.00198543	PKM, HAGH, LDHA, ALDH1B1, PKLR, PDHA1, FH1, ACAT1, ALDH3A2, MDH2, MDH1	699	39	7691	3.10337	0.421049	0.022515	2.58648
KEGG_PATHWAY	mmu00240:Pyrimidine metabolism	19	1.58333	0.00351201	POLR2F, POLR2L, POLR1D, PNP2, POLR2J, DTYMK, POLR1C, PNP, TK1, NME2, NME1, RRM2, RRM1, POLD2, ENTPD5, CDA, DPYD, DCTPP1, DUT	699	100	7691	2.09054	0.61997	0.0379609	4.533
KEGG_PATHWAY	mmu03320:PPAR signaling pathway	16	1.33333	0.00499127	PPARA, ACOX1, EHHADH, ACADL, DBI, APOA1, APOC3, FABP1, FABP2, ACAA1A, SLC27A2, ACSL3, SCP2, FABP5, SLC27A4, ACSL5	699	80	7691	2.20057	0.747422	0.0515483	6.38482
KEGG_PATHWAY	mmu00983:Drug metabolism - other enzymes	12	1	0.00519404	XDH, UGT2B36, UGT2B34, UGT2B5, CES2A, CDA, CES1D, UGT2A3, DPYD, CES2E, IMPDH2, TK1	699	51	7691	2.58891	0.761189	0.0516581	6.63606
KEGG_PATHWAY	mmu03015:mRNA surveillance pathway	18	1.5	0.00533072	PPP2R1A, PPP2R3A, MAGOH, ALYREF, DDX39B, RNPS1, ETF1, PPP1CB, DAZAP1, EIF4A3, PPP1CA, GSPT1, RBM8A, PPP2CA, NUDT21, SRRM1, PABPC1, ACIN1	699	96	7691	2.06304	0.770044	0.0511412	6.80506
KEGG_PATHWAY	mmu00052:Galactose metabolism	9	0.75	0.0065043	PGM2, AKR1B7, GALM, SIS, G6PC, HKDC1, MGAM, PFKP, LCT	699	32	7691	3.09455	0.833794	0.0600045	8.24454
KEGG_PATHWAY	mmu03008:Ribosome biogenesis in eukaryotes	16	1.33333	0.00709627	NHP2L1, EMG1, RAN, GAR1, TCOF1, NOP10, FBL, IMP3, NOP58, NOP56, POP5, NHP2, IMP4, WDR43, XRN2, GNL3	699	83	7691	2.12103	0.85892	0.0631958	8.96281
KEGG_PATHWAY	mmu00270:Cysteine and methionine metabolism	10	0.833333	0.00831851	ADI1, CTH, LDHA, AHCY, SRM, MAT2A, DNMT1, AHCYL1, MDH2, MDH1	699	40	7691	2.75072	0.899456	0.0714229	10.4294
KEGG_PATHWAY	mmu05169:Epstein-Barr virus infection	22	1.83333	0.0106228	TRP53, H2-K1, IRAK1, SHFM1, H2-Q1, NFKBIA, AKT1, PSMD14, CDKN1A, PSMC5, HDAC2, HDAC1, PSMC3, NEDD4, JUN, PSMC2, PSMD2, PSMD3, PSMD6, PSMD7, CCNA2, H2-T3	699	136	7691	1.77987	0.946969	0.0876921	13.1352
KEGG_PATHWAY	mmu05230:Central carbon metabolism in cancer	13	1.08333	0.0114184	TRP53, MAP2K2, HKDC1, PGAM1, PFKP, PKM, AKT1, SLC16A3, SLC1A5, MAPK1, GLS, SLC2A2, PDHA1	699	64	7691	2.23496	0.957494	0.0912637	14.0517
KEGG_PATHWAY	mmu01212:Fatty acid metabolism	11	0.916667	0.0148344	ACAA2, ACOX1, EHHADH, FADS1, FASN, ACADL, HADH, ACAA1A, ACAT1, ACSL3, ACSL5	699	51	7691	2.37317	0.983592	0.113862	17.8863
KEGG_PATHWAY	mmu00030:Pentose phosphate pathway	8	0.666667	0.0157173	ALDOA, PGM2, ALDOC, ALDOB, PFKP, FBP1, FBP2, GPI1	699	30	7691	2.9341	0.987178	0.117039	18.8514
KEGG_PATHWAY	mmu00140:Steroid hormone biosynthesis	15	1.25	0.0240777	CYP2C66, CYP2C65, UGT2B36, CYP2C55, CYP3A25, CYP3A13, UGT2B34, CYP3A11, CYP2C68, CYP2C29, UGT2B5, SULT2B1, CYP2D26, UGT2A3, CYP2B10	699	87	7691	1.89705	0.998772	0.169874	27.4841
KEGG_PATHWAY	mmu00040:Pentose and glucuronate interconversions	8	0.666667	0.0260323	AKR1B7, CRYL1, UGT2B36, SORD, UGT2B34, UGDH, UGT2B5, UGT2A3	699	33	7691	2.66736	0.999292	0.178026	29.3758
KEGG_PATHWAY	mmu00590:Arachidonic acid metabolism	15	1.25	0.0287523	CYP2C66, PTGES3, CYP2C65, PLA2G16, CYP2C55, CYP2C68, CYP2J6, CYP2C29, CYP4F14, FAM213B, GGT1, CYP2B10, GPX2, GPX1, CBR1	699	89	7691	1.85441	0.999672	0.190328	31.9327
KEGG_PATHWAY	mmu00053:Ascorbate and aldarate metabolism	7	0.583333	0.0309963	UGT2B36, UGT2B34, ALDH1B1, UGDH, UGT2B5, UGT2A3, ALDH3A2	699	27	7691	2.85259	0.999826	0.199103	33.9773
KEGG_PATHWAY	mmu00591:Linoleic acid metabolism	10	0.833333	0.0339071	CYP2C66, CYP2C65, CYP2C55, PLA2G16, CYP3A25, CYP3A13, CYP3A11, CYP2C68, CYP2J6, CYP2C29	699	50	7691	2.20057	0.999924	0.211131	36.5451
KEGG_PATHWAY	mmu04146:Peroxisome	14	1.16667	0.0353777	XDH, ACOX1, EHHADH, IDH2, IDH1, ABCD3, PRDX5, HSD17B4, CAT, ACAA1A, SCP2, ACSL3, SLC27A2, ACSL5	699	83	7691	1.8559	0.99995	0.214621	37.807
KEGG_PATHWAY	mmu03430:Mismatch repair	6	0.5	0.0435597	RFC3, RFC1, LIG1, POLD2, PCNA, RPA3	699	22	7691	3.00078	0.999995	0.25294	44.4143
KEGG_PATHWAY	mmu05203:Viral carcinogenesis	30	2.5	0.044494	NFKBIA, PKM, HNRNPK, SND1, GTF2A2, RANBP1, CREB3L3, CCNA2, TRP53, H2-K1, CDK1, ACTN4, H2-Q1, ACTN1, CDC20, BAD, CDK4, YWHAE, MAPK1, CCND1, CDKN1A, YWHAH, HDAC2, MRPS18B, HDAC1, CCND2, BAX, JUN, YWHAQ, H2-T3	699	231	7691	1.42894	0.999996	0.252544	45.1261
KEGG_PATHWAY	mmu05168:Herpes simplex infection	27	2.25	0.0572884	GLTSCR2, SRSF1, H2-K1, TRP53, HMGN1, CDK1, H2-Q1, ALYREF, NFKBIA, CDC34, PPP1CB, SRSF3, SRSF2, TAF10, FOS, PPP1CA, HNRNPK, C1QBP, SRSF7, GTF2I, SRSF6, SRSF9, EIF2S1, JUN, EEF1D, IFNGR2, H2-T3	699	208	7691	1.42826	1	0.308379	54.0622
KEGG_PATHWAY	mmu05220:Chronic myeloid leukemia	12	1	0.058626	AKT1, TRP53, MAPK1, CDKN1A, CTBP1, CCND1, HDAC2, HDAC1, MAP2K2, NFKBIA, BAD, CDK4	699	72	7691	1.83381	1	0.308714	54.9143
KEGG_PATHWAY	mmu00500:Starch and sucrose metabolism	7	0.583333	0.0647142	PGM2, SIS, G6PC, HKDC1, MGAM, TREH, GPI1	699	32	7691	2.40688	1	0.329656	58.6111
KEGG_PATHWAY	mmu04152:AMPK signaling pathway	18	1.5	0.0703379	PPP2R1A, PPP2R3A, PFKFB2, FBP1, ADIPOR2, PFKP, ELAVL1, CFTR, FBP2, AKT1, G6PC, CCND1, AKT1S1, HNF4A, PPP2CA, FASN, CREB3L3, CCNA2	699	128	7691	1.54728	1	0.347368	61.775
KEGG_PATHWAY	mmu04115:p53 signaling pathway	11	0.916667	0.0787334	CCNB1, TRP53, CDK1, CDKN1A, CCND1, CCNB2, CCND2, BAX, CD82, RRM2, CDK4	699	67	7691	1.80644	1	0.374888	66.0844
KEGG_PATHWAY	mmu04114:Oocyte meiosis	16	1.33333	0.0806921	CDK1, PPP2R1A, ANAPC5, CDC20, ANAPC11, PPP1CB, YWHAE, RBX1, CCNB1, MAPK1, PPP1CA, CCNB2, YWHAH, PLK1, PPP2CA, YWHAQ	699	112	7691	1.57184	1	0.37636	67.023
KEGG_PATHWAY	mmu01210:2-Oxocarboxylic acid metabolism	5	0.416667	0.0871135	IDH3G, IDH2, IDH1, GPT, IDH3A	699	19	7691	2.89549	1	0.394251	69.9343
KEGG_PATHWAY	mmu00230:Purine metabolism	23	1.91667	0.0872224	XDH, POLR2F, GDA, POLR2L, PNP2, POLR1D, POLR2J, POLR1C, PNP, APRT, PKM, PGM2, NME2, NME1, ATIC, RRM2, RRM1, POLD2, PKLR, ENTPD5, PAPSS2, PAICS, IMPDH2	699	179	7691	1.41378	1	0.388661	69.9815
KEGG_PATHWAY	mmu03410:Base excision repair	7	0.583333	0.0923537	HMGB1, LIG1, UNG, POLD2, PCNA, PARP1, FEN1	699	35	7691	2.20057	1	0.400977	72.132
KEGG_PATHWAY	mmu03420:Nucleotide excision repair	8	0.666667	0.0993054	RAD23B, RFC3, RFC1, LIG1, POLD2, PCNA, RPA3, RBX1	699	44	7691	2.00052	1	0.418811	74.8187
KEGG_PATHWAY	mmu05215:Prostate cancer	13	1.08333	0.0993479	TRP53, HSP90AB1, HSP90AA1, MAP2K2, NFKBIA, BAD, TCF7L2, AKT1, MAPK1, HSP90B1, CDKN1A, CCND1, CREB3L3	699	88	7691	1.62542	1	0.413082	74.8343
KEGG_PATHWAY	mmu04974:Protein digestion and absorption	13	1.08333	0.0993479	KCNN4, SLC1A5, ATP1B1, SLC38A2, SLC16A10, ACE2, MME, MEP1B, SLC7A9, ATP1A1, SLC6A19, KCNE3, SLC7A7	699	88	7691	1.62542	1	0.413082	74.8343
