# Supplementary material for: Multi-Objective Optimized Fuzzy Clustering for Detecting Cell Clusters from Single-Cell Expression Profiles
Source: Genes (Basel). 2019 Aug 13;10(8):611. doi: 10.3390/genes10080611 (PMC6723724; doi:10.3390/genes10080611)
Supplement: Supplementary file 1 [file genes-10-00611-s001.zip › supp files/Table S2.xlsx]

## Sheet: singlecell_GSE62270_mus_mulus_1
Category	Term	Count	%	PValue	Genes	List Total	Pop Hits	Pop Total	Fold Enrichment	Bonferroni	Benjamini	FDR
GOTERM_BP_DIRECT	GO:0006412~translation	145	12.0833	3.8334e-74	RPL18, RPL17, RPL36A, RPL19, RPL14, RPL13, RBM3, EIF5, RPL15, EIF5A, RPS27L, RPL22L1, EIF1AX, MRPL36, RPL10, EIF1, RPL11, RPL12, MRPL33, RPS27A, RPL36AL, RPL35A, MRPL52, AARS, RSL1D1, RPS18, RPS19, MRPS18B, RPS16, RPS17, RPS14, EIF2S1, EIF2S2, RPS15, RPS12, RPS13, GM4832, RPS11, MRPL43, UBA52, MRPS17, EEF1B2, MRPS14, MRPS12, KARS, RPS26, EIF3D, EIF3A, RPS28, EIF3B, EIF3G, RPS29, RPL7, RPL6, EIF3H…	1092	401	18082	5.98753	1.33977e-70	1.33977e-70	7.02009e-71
GOTERM_BP_DIRECT	GO:0008380~RNA splicing	67	5.58333	2.68318e-26	RALY, SRSF1, LSM6, SNRPD3, U2AF2, SNRPD1, SYNCRIP, SNRPD2, YBX1, NONO, RBM8A, U2AF1, SRRM1, LSM4, ACIN1, LUC7L3, SNRPA1, MAGOH, HNRNPA2B1, PTBP1, DDX39B, SF1, HNRNPU, DDX39, EIF4A3, C1QBP, ESRP1, SNRPB, CELF1, SNRPF, SNRPE, SRSF10, STRAP, TRA2B, PPIL1, TRA2A, SNRPB2, WBP11, SF3B5, SF3B4, SF3B3, PRPF19, HNRNPA3, HNRNPM, HNRNPK, PRPF8, HNRNPF, DHX15, PABPC1, HNRNPC, ARL6IP4, HSPA8, BCAS2, ALYREF, R…	1092	241	18082	4.60343	9.37771e-23	4.68885e-23	4.91369e-23
GOTERM_BP_DIRECT	GO:0006397~mRNA processing	75	6.25	3.36278e-24	RALY, SRSF1, LSM6, U2AF2, SNRPD3, SNRPD1, SYNCRIP, SNRPD2, YBX1, NONO, RBM8A, PCBP1, U2AF1, SRRM1, LSM4, ACIN1, LUC7L3, KHDRBS1, SNRPA1, MAGOH, HNRNPA2B1, PTBP1, DDX39B, SF1, HNRNPU, DDX39, EIF4A3, C1QBP, ESRP1, SNRPB, CELF1, SNRPF, SNRPE, XRN2, SRSF10, STRAP, TRA2B, PPIL1, TRA2A, SNRPB2, WBP11, SF3B5, SF3B4, SF3B3, PRPF19, HNRNPL, HNRNPA3, HNRNPM, HNRNPK, PRPF8, HNRNPF, NUDT21, DHX15, PABPC1, HN…	1092	322	18082	3.85682	1.17529e-20	3.91764e-21	6.15823e-21
GOTERM_BP_DIRECT	GO:0055114~oxidation-reduction process	101	8.41667	2.51487e-17	SC5D, LDHA, EHHADH, OGDH, UQCR10, IDH3G, CPOX, PDHA1, HADH, NQO1, HIGD1A, TXNL1, CYP2C55, CYP3A13, CYP3A11, CYP2B10, POR, CYP2D26, MDH2, MDH1, HSD17B11, XDH, CYP3A25, HSD17B13, IFI30, TXN1, FTH1, FAM213A, IDH2, IDH1, GPD2, GPD1, SEPW1, MAOA, FAM213B, IDH3A, NDUFV3, HEPH, ACAD11, GLYR1, BCO2, CYB5R3, ACOX1, CYP2S1, CYP2J6, DNAJC10, PRDX5, PRDX2, AKR1C13, GPX2, MTHFD2, GPX1, RDH7, CRYL1, NDUFS4, GP…	1092	676	18082	2.47399	8.78947e-14	2.19737e-14	4.60546e-14
GOTERM_BP_DIRECT	GO:0006413~translational initiation	25	2.08333	1.07179e-15	ABCE1, EIF5, DENR, EIF1A, LARP1, EIF4B, EIF4G2, EIF3D, EIF3A, EIF3B, EIF4E, EIF3G, EIF3H, EIF4H, EIF2S1, EIF1AX, EIF3E, EIF2S2, EIF4A1, EIF3F, EIF3K, EIF3L, EIF3I, EIF1, EIF3M	1092	54	18082	7.66602	3.88023e-12	7.76046e-13	2.03171e-12
GOTERM_BP_DIRECT	GO:0000398~mRNA splicing, via spliceosome	34	2.83333	9.04975e-15	SRSF10, NHP2L1, LSM6, TRA2B, U2AF2, SNRPB2, LSM7, TRA2A, SF3B5, BUD31, SF3B3, NONO, PRPF19, HNRNPM, PRPF8, DHX15, U2AF1, SRRM1, SNRNP70, HNRNPC, BCAS2, SNRPA1, DDX39B, HNRNPA2B1, SF1, SF3A1, DDX39, SNRPB, SNRPC, PHF5A, SNRPF, SNRPE, SNRPG, TXNL4A	1092	112	18082	5.02672	3.18179e-11	5.30298e-12	1.66755e-11
GOTERM_BP_DIRECT	GO:0098609~cell-cell adhesion	42	3.5	5.06101e-13	ALDOA, LDHA, PPME1, RPL14, CNN3, SNX5, EIF5, RPL15, PDLIM1, TAGLN2, RPS2, LARP1, BZW2, BZW1, RPS26, PSMB6, ATIC, SND1, EIF3E, PLIN3, IDH1, NDRG1, FAM129B, RPL7A, CLINT1, NUDC, PLEC, BSG, PFKP, OLA1, GLOD4, EIF4G2, CCNB2, SERBP1, EIF4H, EEF1G, TMPO, EEF1D, AHSA1, IGSF9, PAICS, PUF60	1092	189	18082	3.67969	1.769e-09	2.52714e-10	9.26914e-10
GOTERM_BP_DIRECT	GO:0001731~formation of translation preinitiation complex	16	1.33333	8.59627e-13	EIF4B, EIF3D, EIF3A, EIF3B, EIF3G, EIF3H, EIF3E, EIF4H, EIF3F, EIF5, EIF3K, EIF3L, EIF3I, DENR, RPS2, EIF3M	1092	25	18082	10.5975	3.00446e-09	3.75558e-10	1.57426e-09
GOTERM_BP_DIRECT	GO:0006364~rRNA processing	32	2.66667	1.13063e-11	RPL14, GAR1, LSM6, WBP11, EBNA1BP2, IMP3, RPS28, RPL7, RPL5, DDX21, RPL11, IMP4, FTSJ3, RPS24, NSA2, RPL35A, EXOSC7, EMG1, RPS6, NOP10, FBL, RPS7, MRTO4, EIF4A3, PA2G4, RPS19, RPS16, RPS17, RPS15, MPHOSPH6, POP5, NHP2	1092	126	18082	4.20536	3.95155e-08	4.39061e-09	2.07051e-08
GOTERM_BP_DIRECT	GO:0006457~protein folding	32	2.66667	1.75592e-11	HSP90AB1, GRPEL1, FKBP4, PPIL1, PDIA6, CCT2, TXN1, CCT3, NUDCD2, DNAJA1, TUBB5, HSPE1, TUBA1B, NUDC, HSPA8, DNAJA2, HSPA9, TXNL1, P4HB, TCP1, HSP90AA1, AARS, CCT6A, CCT7, HSP90B1, CCT5, CCT4, PPIA, PPID, CCT8, HSPD1, AHSA1	1092	128	18082	4.13965	6.13697e-08	6.13697e-09	3.21562e-08
GOTERM_BP_DIRECT	GO:0048025~negative regulation of mRNA splicing, via spliceosome	15	1.25	1.86139e-11	SRSF10, U2AF2, TRA2B, HNRNPA2B1, PTBP1, RNPS1, HNRNPL, HNRNPK, SRSF7, C1QBP, SRSF6, SRSF9, NPM1, RBMXL1, ACIN1	1092	25	18082	9.93516	6.50555e-08	5.91414e-09	3.40875e-08
GOTERM_BP_DIRECT	GO:0002479~antigen processing and presentation of exogenous peptide antigen via MHC class I, TAP-dependent	16	1.33333	3.06269e-11	H2-K1, B2M, TAPBP, PSMB5, PSMA2, PSMB4, PSMA1, PSMB7, PSMB6, PSMB1, PSMA6, PSMA5, PSMB3, PSMA4, PSMA3, H2-T3	1092	30	18082	8.83126	1.07041e-07	8.9201e-09	5.60869e-08
GOTERM_BP_DIRECT	GO:0002181~cytoplasmic translation	16	1.33333	2.91429e-10	RPL35A, RPL15, RPL36, RPLP2, RPL22L1, RPL29, EIF4B, RPL7, RPL31, RPL6, RPL22, RPL9, RPLP0, EIF4H, RPLP1, RPL8	1092	34	18082	7.79229	1.01854e-06	7.83495e-08	5.33691e-07
GOTERM_BP_DIRECT	GO:0042254~ribosome biogenesis	24	2	1.81325e-09	GAR1, EMG1, NIP7, NOP10, MRTO4, EBNA1BP2, IMP3, RPS18, RPS28, GM5766, C1QBP, RPLP0, RPL34, RPL34-PS1, MRPL36, NOP58, RPL7A, RSL24D1, NOP56, NHP2, IMP4, FTSJ3, GNL3, NSA2	1092	89	18082	4.46524	6.33729e-06	4.52665e-07	3.3206e-06
GOTERM_BP_DIRECT	GO:0008152~metabolic process	62	5.16667	6.93922e-09	ACOX1, CNDP2, EHHADH, HEXB, PGAM1, OGDH, GSTM6, PKM, FAHD1, GSTM1, MTHFD2, GSTM3, TREH, PDHA1, AGPAT2, ACAA2, CTBP1, LPGAT1, SUCLG2, FBP1, PFKP, MOGS, FBP2, ACADL, ALDH1B1, PKLR, RRM1, SLC27A2, SLC27A4, GM10639, UNG, UGDH, ACAT1, ALDH3A2, ALDH1A1, TPI1, ATIC, FASN, UGT2A3, GSTO1, ACAA1A, ACSL3, PAPSS2, MYO5B, ACSL5, GSTA2, GSTA4, EPRS, ACLY, CPS1, FUCA1, UGT2B36, UGT2B34, UGT2B5, CENPV, HDHD3, PH…	1092	463	18082	2.21735	2.42523e-05	1.61684e-06	1.27077e-05
GOTERM_BP_DIRECT	GO:0001649~osteoblast differentiation	26	2.16667	1.15443e-08	SYNCRIP, AKT1, IARS, SND1, FASN, DDX21, HSPE1, HNRNPC, CAT, HSD17B4, DHX9, ERH, RRBP1, PHB, FBL, HNRNPU, JUNB, RSL1D1, PSMC2, RPS15, H3F3A, RBMXL1, TMSB4X, H3F3B, RPS11, MYBBP1A	1092	113	18082	3.80995	4.03466e-05	2.52171e-06	2.1141e-05
GOTERM_BP_DIRECT	GO:1904871~positive regulation of protein localization to Cajal body	8	0.666667	2.16699e-08	CCT7, CCT5, TCP1, CCT4, CCT8, CCT2, CCT6A, CCT3	1092	8	18082	16.5586	7.57334e-05	4.45506e-06	3.96839e-05
GOTERM_BP_DIRECT	GO:0006446~regulation of translational initiation	14	1.16667	2.41404e-08	EIF3D, EIF4G2, EIF3A, EIF3B, EIF3G, EIF3E, EIF3F, EIF4A1, EIF5, EIF3K, EIF3L, EIF1, EIF3I, EIF3M	1092	33	18082	7.02486	8.4367e-05	4.68725e-06	4.42081e-05
GOTERM_BP_DIRECT	GO:1904874~positive regulation of telomerase RNA localization to Cajal body	10	0.833333	3.68957e-08	CCT7, CCT5, TCP1, CCT4, CCT8, CCT2, CCT6A, CCT3, NOP10, NHP2	1092	15	18082	11.0391	0.000128942	6.78685e-06	6.75669e-05
GOTERM_BP_DIRECT	GO:0043044~ATP-dependent chromatin remodeling	12	1	7.4658e-08	ACTB, HDAC2, RBBP4, SMARCE1, HDAC1, MTA2, SMARCA5, ARID1A, ACTL6A, HNRNPC, MBD2, SMARCA4	1092	25	18082	7.94813	0.000260896	1.30464e-05	0.000136721
GOTERM_BP_DIRECT	GO:0006096~glycolytic process	14	1.16667	8.21117e-08	ALDOA, PFKFB2, ALDOC, HKDC1, ALDOB, PGAM1, PFKP, OGDH, GPI1, PKM, TPI1, PKLR, PGK1, GAPDH	1092	36	18082	6.43946	0.000286939	1.36656e-05	0.000150371
GOTERM_BP_DIRECT	GO:0000028~ribosomal small subunit assembly	11	0.916667	1.17441e-07	RPS25, RPSA, RPS19, RPS28, RPS17, RPS14, RPS15, RPS10, RPS27L, RPS2, RPS5	1092	21	18082	8.67356	0.000410372	1.86569e-05	0.000215069
GOTERM_BP_DIRECT	GO:0048026~positive regulation of mRNA splicing, via spliceosome	10	0.833333	3.03742e-07	PRPF19, EIF4A3, TRA2B, TRA2A, RBMXL1, SLC39A5, SNRNP70, SF3B4, HSPA8, DAZAP1	1092	18	18082	9.19923	0.00106101	4.61545e-05	0.000556239
GOTERM_BP_DIRECT	GO:0075522~IRES-dependent viral translational initiation	7	0.583333	3.16233e-07	EIF3D, EIF3A, EIF3B, PCBP2, PTBP1, EIF3F, SSB	1092	7	18082	16.5586	0.00110462	4.60504e-05	0.000579114
GOTERM_BP_DIRECT	GO:0050821~protein stabilization	25	2.08333	6.04556e-07	TRP53, TCP1, ATP1B1, TSPAN1, HIP1R, PHB, IFI30, CCT2, CCT6A, CCT3, UBE2B, PARK7, CCT7, LAMP1, CCT5, CCT4, APOA1, PHB2, CCT8, NPM1, ZFP207, TAF9, HSPD1, TCF3, GAPDH	1092	128	18082	3.2341	0.00211069	8.45134e-05	0.00110711
GOTERM_BP_DIRECT	GO:0042493~response to drug	45	3.75	1.32847e-06	SRP14, TSPO, HMGB2, SORD, CDH1, B2M, ALDH1A1, FOS, MCM7, APOA1, BCHE, NPC1L1, ABCD3, RPN2, CAT, HADH, TCF3, TRP53, CDK1, HSP90AA1, MAT2A, PHB, ATP1A1, BAD, CPS1, CDK4, UBE2B, POR, JUNB, CCNB1, ABCG8, CYBA, CCND1, CDKN1A, ABCG5, HDAC2, JUN, CYP2D26, PEBP1, CAR9, DNMT1, HSPD1, ABCC2, DPYD, LCT	1092	339	18082	2.19805	0.00463226	0.000178562	0.0024328
GOTERM_BP_DIRECT	GO:0000387~spliceosomal snRNP assembly	11	0.916667	1.33954e-06	STRAP, SNRPD3, PRMT5, SNRPD1, SNRPB, SNRPD2, LSM4, SNRPC, SNRPF, SNRPE, SNRPG	1092	26	18082	7.00556	0.00467074	0.00017338	0.00245305
GOTERM_BP_DIRECT	GO:0006629~lipid metabolic process	55	4.58333	1.95666e-06	CYB5R3, PTGES3, ACOX1, PPARA, SC5D, EHHADH, SULT2B1, GPX1, APOB, APOA1, INSIG1, NPC1L1, CES1D, PCYT2, HADH, AGPAT2, ACAA2, LPGAT1, ADIPOR2, MID1IP1, ACADL, CDS1, LPCAT3, CHPT1, NPC2, HNF4A, DGAT2, SULT1B1, SLC27A2, SLC27A4, HSD17B11, CHKB, APOC2, ISYNA1, APOC3, FASN, PCSK9, PAFAH1B2, HSD17B4, ACAA1A, ACSL3, ACSL5, SOAT2, MOGAT2, PLA2G16, PNLIPRP2, GDE1, FADS1, FAM213B, CYP4V3, ACLY, MTTP, SULT1D1…	1092	459	18082	1.98415	0.00681521	0.000244204	0.00358316
GOTERM_BP_DIRECT	GO:1904851~positive regulation of establishment of protein localization to telomere	7	0.583333	3.41497e-06	CCT7, CCT5, TCP1, CCT4, CCT8, CCT2, CCT6A	1092	9	18082	12.8789	0.0118644	0.000411478	0.00625362
GOTERM_BP_DIRECT	GO:0042632~cholesterol homeostasis	16	1.33333	3.66694e-06	SOAT2, TMEM97, IL18, SLC37A4, MTTP, APOA4, ABCG8, APOB, G6PC, APOA1, NPC2, ABCG5, DGAT2, APOC3, NPC1L1, PCSK9	1092	63	18082	4.20536	0.0127342	0.000427108	0.00671502
GOTERM_BP_DIRECT	GO:0006099~tricarboxylic acid cycle	11	0.916667	4.277e-06	SDHB, IDH3G, SUCLG2, IDH2, IDH1, PDHA1, FH1, OGDH, MDH2, IDH3A, MDH1	1092	29	18082	6.28085	0.014837	0.000482082	0.00783215
GOTERM_BP_DIRECT	GO:0006749~glutathione metabolic process	14	1.16667	4.47581e-06	GSTA1, GSTA2, NAT8, GSTA4, GGT1, GSTM1, HAGH, GPX1, CTH, GSTM4, GPX4, EEF1G, IDH1, GSTO1	1092	49	18082	4.73103	0.0155213	0.000488724	0.00819621
GOTERM_BP_DIRECT	GO:0042274~ribosomal small subunit biogenesis	9	0.75	7.11174e-06	RPS19, RPS28, RPS16, RPS17, RPS15, NPM1, RPS6, RPS24, RPS7	1092	19	18082	7.84355	0.0245493	0.000752917	0.0130229
GOTERM_BP_DIRECT	GO:0001523~retinoid metabolic process	9	0.75	7.11174e-06	APOA4, DHRS3, APOA1, ADH1, ADH4, RBP2, APOC3, CYP2J6, APOC2	1092	19	18082	7.84355	0.0245493	0.000752917	0.0130229
GOTERM_BP_DIRECT	GO:0006094~gluconeogenesis	10	0.833333	1.25723e-05	GPD2, GPD1, G6PC, TPI1, FBP1, PGAM1, FBP2, PGK1, GPI1, GAPDH	1092	26	18082	6.3687	0.0429892	0.00129154	0.0230212
GOTERM_BP_DIRECT	GO:0000027~ribosomal large subunit assembly	10	0.833333	1.25723e-05	RPL6, RPL3, RPL10, RPL23A, RPL11, RPL24, RPL5, RSL24D1, RPL12, MRTO4	1092	26	18082	6.3687	0.0429892	0.00129154	0.0230212
GOTERM_BP_DIRECT	GO:0000381~regulation of alternative mRNA splicing, via spliceosome	12	1	1.28388e-05	HNRNPL, SRSF2, EIF4A3, RBM8A, SRSF6, TRA2B, MAGOH, PTBP1, RBMXL1, RNPS1, DDX5, SF3A1	1092	39	18082	5.09496	0.0438801	0.00128123	0.023509
GOTERM_BP_DIRECT	GO:0007584~response to nutrient	16	1.33333	2.4753e-05	AHCY, SLC37A4, ADIPOR2, SLC6A19, POR, ABCG8, APOA1, ABCG5, BCHE, PKLR, DPYD, NQO1, ACSL3, LCT, SLC27A4, PLEC	1092	73	18082	3.62928	0.0828763	0.00240025	0.0453204
GOTERM_BP_DIRECT	GO:0051603~proteolysis involved in cellular protein catabolic process	14	1.16667	2.65955e-05	CTSZ, PSMA2, PSMB5, PSMB4, PSMA1, PSMB7, PSMB6, PSMB1, PSMA6, PSMA5, PSMB3, PSMA4, PSMA3, CTSB	1092	57	18082	4.06703	0.0887632	0.00250908	0.0486929
GOTERM_BP_DIRECT	GO:1901998~toxin transport	11	0.916667	2.81259e-05	CCT7, CCT5, TCP1, CCT4, CCT8, DNAJA1, MEP1B, ARID1A, CCT2, CCT6A, CCT3	1092	35	18082	5.20413	0.0936242	0.00258353	0.0514942
GOTERM_BP_DIRECT	GO:0006734~NADH metabolic process	7	0.583333	3.20827e-05	GPD2, GPD1, IDH3G, OGDH, MDH2, IDH3A, MDH1	1092	12	18082	9.65919	0.106073	0.00287102	0.0587366
GOTERM_BP_DIRECT	GO:0006260~DNA replication	21	1.75	4.54598e-05	SSRP1, RBBP4, NASP, LIG1, MCM2, RBBP7, MCM3, MCM4, 2810417H13RIK, MCM5, RPA3, MCM6, RFC3, MCM7, RFC1, RRM2, RRM1, POLD2, PCNA, DNAJC2, FEN1	1092	123	18082	2.82708	0.146906	0.00396426	0.0832175
GOTERM_BP_DIRECT	GO:0043066~negative regulation of apoptotic process	59	4.91667	5.3947e-05	HSP90AB1, HIP1R, YBX3, PRDX5, EIF5A, YBX1, AKT1, GPX1, ATAD3A, CAT, FAM129B, NQO1, HIGD1A, DPEP1, CDK1, ANP32B, UBE2B, NCL, POR, PA2G4, NME2, CTH, KRT18, CCND2, AAMDC, JUN, SLC40A1, SMARCA4, UNG, ASNS, SOX9, NAA38, HNRNPK, NPM1, CKMT1, DNAJA1, HSPA4, TAF9, TRP53, NAT8, PHB, TMBIM6, BIRC5, RPS6, PARK7, PLAC8, RPS3A1, CDKN1A, HSP90B1, HDAC2, YWHAH, HDAC1, UCP2, ID1, PLK1, PHB2, BNIP3L, FABP1, HSPD1	1092	566	18082	1.72607	0.171841	0.00458822	0.0987466
GOTERM_BP_DIRECT	GO:0075525~viral translational termination-reinitiation	5	0.416667	6.27518e-05	EIF3D, EIF3A, EIF3B, EIF3G, EIF3L	1092	5	18082	16.5586	0.196939	0.0052084	0.114855
GOTERM_BP_DIRECT	GO:0048511~rhythmic process	21	1.75	8.10154e-05	TRP53, NAMPT, DHX9, PPARA, ROCK2, CBX3, DDX5, PPP1CB, HNRNPU, NONO, MAGED1, PPP1CA, HDAC2, CSNK1D, HDAC1, ID1, PRMT5, SFPQ, HNRNPD, MYBBP1A, TOP2A	1092	128	18082	2.71665	0.246601	0.00656349	0.148259
GOTERM_BP_DIRECT	GO:0006000~fructose metabolic process	6	0.5	8.13759e-05	KHK, ALDOA, PFKFB2, ALDOB, FBP1, FBP2	1092	9	18082	11.0391	0.24755	0.00644325	0.148918
GOTERM_BP_DIRECT	GO:0030388~fructose 1,6-bisphosphate metabolic process	6	0.5	8.13759e-05	ALDOA, ALDOC, ALDOB, PFKP, FBP1, FBP2	1092	9	18082	11.0391	0.24755	0.00644325	0.148918
GOTERM_BP_DIRECT	GO:0006417~regulation of translation	20	1.66667	0.000113091	PAIP2, RBM3, MAGOH, EPRS, ELAVL1, CNOT1, RPL38, RPS3, LSM14A, SARNP, AKT1, EIF4G2, PA2G4, APP, PPP1CA, EIF4E, RPL13A, RBM8A, EIF2S1, RPLP1	1092	121	18082	2.73696	0.326505	0.00874543	0.2069
GOTERM_BP_DIRECT	GO:0051289~protein homotetramerization	15	1.25	0.000118195	ALDOA, SHMT2, ALDOC, FBP1, PFKP, ACADL, TK1, ALDH1A1, CTH, GLS, CDA, CAT, DCTPP1, IMPDH2, REG1	1092	74	18082	3.35647	0.338415	0.00894059	0.216229
GOTERM_BP_DIRECT	GO:0005975~carbohydrate metabolic process	28	2.33333	0.000119868	LDHA, HEXB, UGDH, GPI1, AKT1, GALM, PDHA1, GAPDH, GPD1, SIS, AIMP1, HKDC1, FBP1, CHST4, FBP2, PPP1CB, FUCA1, HAGH, PGM2, KHK, PPP1CA, MLEC, MGAM, PKLR, PGK1, LCT, MDH2, MDH1	1092	206	18082	2.25068	0.342271	0.00887448	0.219285
GOTERM_BP_DIRECT	GO:0045727~positive regulation of translation	13	1.08333	0.000123641	RBM3, DDX39B, PTBP1, ELAVL1, RPS4X, CDK4, RPS3A1, HNRNPL, MAPK1, EIF4A3, EIF4G2, NPM1, HNRNPD	1092	57	18082	3.77652	0.35089	0.00896277	0.226181
GOTERM_BP_DIRECT	GO:0008202~steroid metabolic process	16	1.33333	0.000135291	CYB5R3, SOAT2, SC5D, CYP3A13, SLC37A4, SULT2B1, CYP2B10, MTTP, G6PC, APOB, APOA1, NPC2, SULT1B1, INSIG1, NPC1L1, PCSK9	1092	84	18082	3.15402	0.376792	0.00960408	0.247468
GOTERM_BP_DIRECT	GO:0071353~cellular response to interleukin-4	9	0.75	0.00013544	HSP90AB1, RPLP0, RPL3, FASN, MCM2, CDK4, RPS2, TUBA1B, IMPDH2	1092	27	18082	5.51954	0.377115	0.0094232	0.247739
GOTERM_BP_DIRECT	GO:0033344~cholesterol efflux	9	0.75	0.000179653	APOA4, ABCG8, SOAT2, APOB, NPC2, APOA1, ABCG5, APOC3, APOC2	1092	28	18082	5.32241	0.466313	0.0122372	0.328487
GOTERM_BP_DIRECT	GO:0007623~circadian rhythm	18	1.5	0.000247142	TRP53, NAMPT, PPARA, DHX9, MAT2A, PRKG2, CDK4, DDX5, HNRNPR, MTTP, NONO, CSNK1D, HDAC1, ID1, JUN, DPYD, RPS27A, UBA52	1092	108	18082	2.75977	0.578472	0.0164756	0.451623
GOTERM_BP_DIRECT	GO:0008283~cell proliferation	28	2.33333	0.000354768	MORF4L1, PTGES3, TSPAN1, ENPEP, TCF7L2, LARP1, DAZAP1, GPX1, SRRT, MCM7, ENTPD5, GNL3, CDK1, MKI67, CFB, NASP, BAD, PARK7, DDIT4, RPL29, UHRF1, BAX, PRKAR1A, CKS2, H3F3A, RAP1B, TXNRD1, H3F3B	1092	220	18082	2.10746	0.710655	0.0231271	0.647693
GOTERM_BP_DIRECT	GO:0032532~regulation of microvillus length	5	0.416667	0.000398145	CDHR2, VIL1, PLS1, USH1C, CDHR5	1092	7	18082	11.8276	0.751371	0.0254446	0.726612
GOTERM_BP_DIRECT	GO:0042273~ribosomal large subunit biogenesis	8	0.666667	0.000398361	EBNA1BP2, RPL35A, RPL7, RPL14, NIP7, NPM1, RPL11, RPL5	1092	24	18082	5.51954	0.751559	0.0250013	0.727007
GOTERM_BP_DIRECT	GO:0032212~positive regulation of telomere maintenance via telomerase	9	0.75	0.000490146	CCT7, MAPK1, CCT5, TCP1, CCT4, CCT8, CCT2, CCT6A, CCT3	1092	32	18082	4.65711	0.819762	0.0301345	0.893802
GOTERM_BP_DIRECT	GO:0009636~response to toxic substance	15	1.25	0.000599572	CDK1, EPHX1, ASNS, CDH1, CPS1, CDK4, GPX1, MAPK1, FOS, CDKN1A, SRSF9, BAX, DHX15, PEBP1, CES1D	1092	86	18082	2.88813	0.877069	0.0361063	1.09231
GOTERM_BP_DIRECT	GO:0030855~epithelial cell differentiation	13	1.08333	0.000601019	RPSA, CDK1, CNN3, ALDOC, VIL1, CDHR2, EHF, TAGLN2, ANXA4, CASP6, SULT1B1, CES1D, CTSB	1092	67	18082	3.21286	0.87769	0.0355791	1.09493
GOTERM_BP_DIRECT	GO:0034379~very-low-density lipoprotein particle assembly	5	0.416667	0.000758225	SOAT2, DGAT1, APOC3, CES1D, ACSL3	1092	8	18082	10.3491	0.929419	0.0439377	1.37946
GOTERM_BP_DIRECT	GO:0014070~response to organic cyclic compound	14	1.16667	0.000944899	CDK1, NAMPT, EIF4A3, MKI67, FADS1, SLC37A4, CYP2J6, EPHX1, IDH1, ABCD3, DPYD, ACAT1, ACSL3, REG1	1092	80	18082	2.89776	0.963263	0.0535777	1.71631
GOTERM_BP_DIRECT	GO:0032922~circadian regulation of gene expression	12	1	0.000946696	MAGED1, NAMPT, PPARA, PPP1CA, HDAC2, CSNK1D, HDAC1, PRMT5, PRKG2, MYBBP1A, PPP1CB, HNRNPU	1092	61	18082	3.25743	0.963494	0.0528205	1.71954
GOTERM_BP_DIRECT	GO:0042744~hydrogen peroxide catabolic process	6	0.5	0.00100252	APOA4, GPX1, PRDX5, PRDX2, TXNRD1, CAT	1092	14	18082	7.09655	0.96997	0.0549726	1.82006
GOTERM_BP_DIRECT	GO:0007339~binding of sperm to zona pellucida	9	0.75	0.00113766	CCT7, CCT5, TCP1, CCT4, CCT8, CCT2, UBAP2L, CCT6A, CCT3	1092	36	18082	4.13965	0.981284	0.0611965	2.063
GOTERM_BP_DIRECT	GO:0071456~cellular response to hypoxia	16	1.33333	0.0012798	TRP53, ACAA2, IRAK1, P4HB, BAD, AKT1, SLC29A1, CCNB1, BNIP3L, RGCC, FABP1, NDRG1, FAM162A, NFE2L2, CCNA2, HIGD1A	1092	103	18082	2.57221	0.988618	0.0675445	2.3179
GOTERM_BP_DIRECT	GO:0000103~sulfate assimilation	5	0.416667	0.0012997	TXNL1, SULT2B1, SULT1D1, TXN1, PAPSS2	1092	9	18082	9.19923	0.989384	0.0675405	2.35355
GOTERM_BP_DIRECT	GO:0042026~protein refolding	5	0.416667	0.0012997	HSP90AA1, HSPD1, HSPA8, DNAJA2, B2M	1092	9	18082	9.19923	0.989384	0.0675405	2.35355
GOTERM_BP_DIRECT	GO:0002862~negative regulation of inflammatory response to antigenic stimulus	5	0.416667	0.0012997	GPX2, GPX1, PSMB4, PSMA1, NLRP6	1092	9	18082	9.19923	0.989384	0.0675405	2.35355
GOTERM_BP_DIRECT	GO:0097421~liver regeneration	8	0.666667	0.00137863	SRSF1, CCND1, RPL32, RPS16, UCP2, PRMT5, NFKBIA, REG1	1092	29	18082	4.56789	0.991946	0.0704501	2.49476
GOTERM_BP_DIRECT	GO:0006376~mRNA splice site selection	6	0.5	0.00142953	SRSF10, SRSF6, RBMXL1, LUC7L2, CELF1, LUC7L3	1092	15	18082	6.62344	0.993261	0.0719072	2.58574
GOTERM_BP_DIRECT	GO:0000183~chromatin silencing at rDNA	11	0.916667	0.00149425	HDAC2, RBBP4, HDAC1, POLR1D, TAF1D, SMARCA5, H3F3A, DNMT1, POLR1C, H3F3B, RBBP7	1092	55	18082	3.31172	0.994627	0.0739782	2.7013
GOTERM_BP_DIRECT	GO:0006406~mRNA export from nucleus	9	0.75	0.0016519	SARNP, ENY2, DDX39, CHTOP, SRSF10, HNRNPA2B1, DDX39B, SHFM1, EIF5A	1092	38	18082	3.92178	0.996906	0.0803309	2.98224
GOTERM_BP_DIRECT	GO:0006641~triglyceride metabolic process	9	0.75	0.00197001	GPX1, G6PC, APOC3, INSIG1, SLC37A4, PCSK9, CAT, DBI, MTTP	1092	39	18082	3.82122	0.998984	0.0937653	3.5468
GOTERM_BP_DIRECT	GO:0070934~CRD-mediated mRNA stabilization	4	0.333333	0.00199783	DHX9, SYNCRIP, HNRNPU, YBX1	1092	5	18082	13.2469	0.999078	0.0937521	3.59603
GOTERM_BP_DIRECT	GO:0045040~protein import into mitochondrial outer membrane	4	0.333333	0.00199783	HSP90AA1, TOMM7, TOMM22, HSPA4	1092	5	18082	13.2469	0.999078	0.0937521	3.59603
GOTERM_BP_DIRECT	GO:0042921~glucocorticoid receptor signaling pathway	4	0.333333	0.00199783	PTGES3, YWHAH, NEDD4, ARID1A	1092	5	18082	13.2469	0.999078	0.0937521	3.59603
GOTERM_BP_DIRECT	GO:0006810~transport	140	11.6667	0.00201112	TSPO, ATP1B1, SLC22A18, EIF5A, SLC7A9, SLC7A7, ATP2B1, GET4, APOA4, UQCR10, APOB, SLC2A5, APOA1, AQP11, SLC2A2, RAB25, SLC4A4, SLC51A, HIGD1A, TXNL1, ACTN4, RAN, MAGOH, DDX39B, HNRNPA2B1, TCN2, ERGIC1, SEC61B, VAMP8, AKAP8, SLC30A10, SLC40A1, CLCN2, SLC38A2, SNX5, RBP2, SFXN1, TXN1, SLC29A1, TOMM7, CSE1L, MTCH2, TOMM6, TOMM5, APOC3, BTF3, TMED10, SLC35F5, TIMM10B, SLCO2B1, KCNK1, SLC6A19, SRSF3, …	1092	1822	18082	1.27234	0.99912	0.0930986	3.61954
GOTERM_BP_DIRECT	GO:0006268~DNA unwinding involved in DNA replication	5	0.416667	0.00206307	MCM7, MCM2, MCM4, TOP2A, MCM6	1092	10	18082	8.2793	0.999267	0.0941442	3.71137
GOTERM_BP_DIRECT	GO:0000184~nuclear-transcribed mRNA catabolic process, nonsense-mediated decay	8	0.666667	0.00209014	EIF4A3, GSPT1, RBM8A, EIF3E, MAGOH, RNPS1, PABPC1, ETF1	1092	31	18082	4.27319	0.999333	0.0940941	3.75918
GOTERM_BP_DIRECT	GO:0006006~glucose metabolic process	12	1	0.00236277	PKM, PGM2, AKT1, PPARA, GALM, TPI1, NISCH, AIMP1, PDHA1, GAPDH, TCF7L2, FABP5	1092	68	18082	2.92211	0.999743	0.104377	4.23956
GOTERM_BP_DIRECT	GO:0042157~lipoprotein metabolic process	8	0.666667	0.00253813	APOA4, PPARA, APOB, APOA1, APOC3, NPC1L1, PCSK9, MTTP	1092	32	18082	4.13965	0.999861	0.110298	4.54734
GOTERM_BP_DIRECT	GO:0000060~protein import into nucleus, translocation	8	0.666667	0.00253813	AKT1, TRP53, SEC61B, RAN, PHB2, IPO5, NFKBIA, KPNB1	1092	32	18082	4.13965	0.999861	0.110298	4.54734
GOTERM_BP_DIRECT	GO:0008654~phospholipid biosynthetic process	11	0.916667	0.00258115	PLA2G16, ISYNA1, LPGAT1, CHKB, HEXB, CDS1, PCYT2, CHPT1, LPCAT3, AGPAT2, ACSL5	1092	59	18082	3.0872	0.999881	0.110689	4.62269
GOTERM_BP_DIRECT	GO:0006979~response to oxidative stress	18	1.5	0.00269059	TRP53, PRDX5, PRDX2, PARK7, RPS3, PSMB5, ALDH1A1, GPX2, AKT1, GPX1, APP, GPX4, NDUFS8, PEBP1, IDH1, TXNRD1, CAT, NQO1	1092	133	18082	2.24101	0.999919	0.113719	4.81416
GOTERM_BP_DIRECT	GO:0043523~regulation of neuron apoptotic process	8	0.666667	0.0030564	TRP53, GPX1, AKT1S1, BAX, NPM1, EGLN3, PCSK9, PARK7	1092	33	18082	4.01421	0.999977	0.126654	5.45151
GOTERM_BP_DIRECT	GO:0060416~response to growth hormone	5	0.416667	0.003088	AKT1, NME2, RBBP4, CACYBP, CPS1	1092	11	18082	7.52664	0.99998	0.126385	5.50638
GOTERM_BP_DIRECT	GO:0006281~DNA repair	33	2.75	0.00320444	MORF4L1, RAD23B, UNG, MORF4L2, BCCIP, RPS27L, RPA3, RBX1, RPS3, NONO, PRPF19, UBE2D3, SWI5, RAD21, NPM1, ACTL6A, FEN1, SSRP1, LIG1, TRIM28, UBE2B, 2810417H13RIK, UBE2N, STRA13, PSMD14, UHRF1, HUWE1, NSMCE4A, RFC1, SFPQ, PCNA, PARP1, XRN2	1092	318	18082	1.71835	0.999987	0.129326	5.70829
GOTERM_BP_DIRECT	GO:0042752~regulation of circadian rhythm	10	0.833333	0.00360165	NONO, MAGED1, PPARA, PPP1CA, CSNK1D, ROCK2, SFPQ, HNRNPD, TOP2A, PPP1CB	1092	52	18082	3.18435	0.999997	0.142545	6.39401
GOTERM_BP_DIRECT	GO:0006102~isocitrate metabolic process	4	0.333333	0.00381645	IDH3G, IDH2, IDH1, IDH3A	1092	6	18082	11.0391	0.999998	0.148718	6.76286
GOTERM_BP_DIRECT	GO:0046931~pore complex assembly	4	0.333333	0.00381645	CCT8, BAD, CCT3, ANO6	1092	6	18082	11.0391	0.999998	0.148718	6.76286
GOTERM_BP_DIRECT	GO:0006635~fatty acid beta-oxidation	9	0.75	0.00434723	ACAA2, ACOX1, EHHADH, ABCD3, HSD17B4, HADH, ACAA1A, ACAT1, SLC27A2	1092	44	18082	3.38699	1	0.16579	7.66843
GOTERM_BP_DIRECT	GO:0006325~chromatin organization	9	0.75	0.00434723	MORF4L1, HMGN1, HDAC2, HDAC1, NUCKS1, GPX4, MORF4L2, ARID1A, HMG20B	1092	44	18082	3.38699	1	0.16579	7.66843
GOTERM_BP_DIRECT	GO:0000470~maturation of LSU-rRNA	6	0.5	0.00452426	RSL1D1, NHP2L1, RPL10A, RPL7A, NHP2, NSA2	1092	19	18082	5.22903	1	0.170099	7.96861
GOTERM_BP_DIRECT	GO:0000245~spliceosomal complex assembly	6	0.5	0.00452426	PRPF19, SNRPD3, DDX39B, SNRPD1, LSM4, TXNL4A	1092	19	18082	5.22903	1	0.170099	7.96861
GOTERM_BP_DIRECT	GO:0006974~cellular response to DNA damage stimulus	40	3.33333	0.00493959	MORF4L1, RAD23B, UNG, MORF4L2, EGLN3, RPS27L, BCCIP, RPA3, RBX1, RPS3, NONO, AKT1, PRPF19, UBE2D3, SWI5, RAD21, MCM7, ZC3H12A, ACTL6A, TOP2A, FEN1, TRP53, SSRP1, LIG1, DDX39B, UBE2B, 2810417H13RIK, UBE2N, MAPK1, DDX39, STRA13, PSMD14, UHRF1, CCND1, CDKN1A, HUWE1, SFPQ, BAX, PCNA, PARP1	1092	420	18082	1.57701	1	0.182284	8.66925
GOTERM_BP_DIRECT	GO:0071364~cellular response to epidermal growth factor stimulus	8	0.666667	0.00510224	AKT1, ZFP36L2, EEF1A1, MCM7, ID1, VIL1, SOX9, NCL	1092	36	18082	3.67969	1	0.185755	8.94225
GOTERM_BP_DIRECT	GO:0045454~cell redox homeostasis	11	0.916667	0.0053095	GLRX3, TXNL1, GPX1, P4HB, DNAJC10, PDIA6, PRDX5, PRDX2, TXNRD1, TXN1, NFE2L2	1092	65	18082	2.80223	1	0.190577	9.28901
GOTERM_BP_DIRECT	GO:0000462~maturation of SSU-rRNA from tricistronic rRNA transcript (SSU-rRNA, 5.8S rRNA, LSU-rRNA)	7	0.583333	0.00569565	RPS19, RPS16, MRPS9, EMG1, RPS14, RPS8, RPS24	1092	28	18082	4.13965	1	0.200929	9.93172
GOTERM_BP_DIRECT	GO:0030301~cholesterol transport	6	0.5	0.00573697	APOB, NPC2, APOA1, NPC1L1, CFTR, SCP2	1092	20	18082	4.96758	1	0.200227	10.0003
GOTERM_BP_DIRECT	GO:0031100~organ regeneration	10	0.833333	0.00598194	PKM, CDK1, CDKN1A, CCND1, APOA1, MKI67, ATIC, PHB, CDK4, CCNA2	1092	56	18082	2.95689	1	0.205813	10.4055
GOTERM_BP_DIRECT	GO:0046889~positive regulation of lipid biosynthetic process	5	0.416667	0.0060723	AKT1, HSD17B13, ABHD6, DBI, TCF7L2	1092	13	18082	6.3687	1	0.206566	10.5545
GOTERM_BP_DIRECT	GO:0006631~fatty acid metabolic process	19	1.58333	0.00616575	PTGES3, ACAA2, ACOX1, PPARA, EHHADH, FADS1, ADIPOR2, FAM213B, ACADL, CRYL1, FASN, FABP2, HSD17B4, ACAA1A, HADH, SLC27A2, ACSL3, SLC27A4, ACSL5	1092	156	18082	2.01675	1	0.207395	10.7084
GOTERM_BP_DIRECT	GO:1903608~protein localization to cytoplasmic stress granule	4	0.333333	0.00638018	DHX9, DDX1, SSB, YBX1	1092	7	18082	9.46206	1	0.211782	11.0605
GOTERM_BP_DIRECT	GO:0043279~response to alkaloid	4	0.333333	0.00638018	BCHE, SRSF9, DHX15, TMED10	1092	7	18082	9.46206	1	0.211782	11.0605
GOTERM_BP_DIRECT	GO:0051028~mRNA transport	13	1.08333	0.00645868	SRSF1, ENY2, MAGOH, HNRNPA2B1, DDX39B, ALYREF, EIF5A, SLBP, SRSF3, HNRNPA3, EIF4A3, SRSF7, RBM8A	1092	88	18082	2.44616	1	0.212098	11.1891
GOTERM_BP_DIRECT	GO:0051259~protein oligomerization	11	0.916667	0.00660062	IRAK1, NME2, BAX, RRM2, RRM1, TRIM28, NPM1, TMED10, STOML2, ZC3H12A, AHNAK	1092	67	18082	2.71858	1	0.214237	11.4212
GOTERM_BP_DIRECT	GO:0006919~activation of cysteine-type endopeptidase activity involved in apoptotic process	11	0.916667	0.00660062	XDH, ANP32B, HIP1R, BAX, PYCARD, EGLN3, FAM162A, NLRP1A, BAD, HSPD1, PDCD6	1092	67	18082	2.71858	1	0.214237	11.4212
GOTERM_BP_DIRECT	GO:0046686~response to cadmium ion	7	0.583333	0.00682182	CDK1, SORD, DTYMK, MT1, CAT, GPI1, B2M	1092	29	18082	3.99691	1	0.218577	11.7817
GOTERM_BP_DIRECT	GO:0043065~positive regulation of apoptotic process	33	2.75	0.00683823	TSPO, HIP1R, IL18, EIF5A, TCF7L2, MAGED1, AKT1, ALDH1A1, CASP6, RPS29, MTCH2, PPP2CA, DNAJA1, PYCARD, FAM162A, ACIN1, ANO6, TOP2A, PHLDA1, NET1, TRP53, RNPS1, BAD, RPS6, CDK4, C1QBP, PPID, BAX, JUN, BNIP3L, HSPD1, PDCD5, SCP2	1092	335	18082	1.63115	1	0.21707	11.8084
GOTERM_BP_DIRECT	GO:0008203~cholesterol metabolic process	13	1.08333	0.0070668	CYB5R3, SOAT2, MTTP, APOA4, APP, APOB, NPC2, APOA1, INSIG1, APOC3, PCSK9, NPC1L1, CAT	1092	89	18082	2.41867	1	0.221484	12.1793
GOTERM_BP_DIRECT	GO:0051726~regulation of cell cycle	15	1.25	0.00745573	TRP53, CTBP1, CDK4, 2810417H13RIK, JUNB, CDKN1A, CCND1, CCND2, JUN, BAX, SFPQ, PPP2CA, NPM1, RGCC, HSPA8	1092	112	18082	2.21767	1	0.230146	12.8072
GOTERM_BP_DIRECT	GO:0006338~chromatin remodeling	12	1	0.0076351	MORF4L1, RBBP4, SMARCE1, MTA2, MORF4L2, SMARCA5, ARID1A, ACTL6A, HMG20B, RBBP7, SOX9, SMARCA4	1092	79	18082	2.51523	1	0.232962	13.0953
GOTERM_BP_DIRECT	GO:0034605~cellular response to heat	8	0.666667	0.00803595	TRP53, IRAK1, DHX9, CDKN1A, HDAC2, MKI67, EIF2S1, PDCD6	1092	39	18082	3.39664	1	0.241537	13.7359
GOTERM_BP_DIRECT	GO:0045723~positive regulation of fatty acid biosynthetic process	5	0.416667	0.00810021	APOA4, APOA1, HNF4A, APOC2, MID1IP1	1092	14	18082	5.91379	1	0.241169	13.8381
GOTERM_BP_DIRECT	GO:0019373~epoxygenase P450 pathway	7	0.583333	0.00810084	CYP2C66, CYP2C65, CYP2C55, CYP2C68, CYP2J6, CYP2C29, CYP2B10	1092	30	18082	3.86368	1	0.239169	13.8392
GOTERM_BP_DIRECT	GO:0007568~aging	20	1.66667	0.00840079	IRAK1, TSPO, SLC12A2, ALDOC, FADS1, EIF5A, MBD2, ATP2B1, AKT1, FOS, UCP2, EIF2S1, JUN, CACYBP, PEBP1, CAT, NFE2L2, RPN2, NQO1, SCP2	1092	173	18082	1.91429	1	0.244826	14.3151
GOTERM_BP_DIRECT	GO:0007049~cell cycle	53	4.41667	0.00852864	RPS3, CGREF1, RAD21, MCM7, CCNA2, CDCA3, KHDRBS1, CDK1, RBBP4, ANAPC5, RAN, LIG1, UBE2I, HMG20B, MCM2, MCM3, CDK4, MCM4, PPP1CB, MCM5, MCM6, PPM1G, MAPK1, STRA13, UHRF1, PPP1CA, CCND1, RCC2, CCND2, RGCC, CDK2AP1, UBE2S, CETN3, BCCIP, CDC34, ANAPC11, NSUN2, NUDC, BUB3, TRP53, ERH, MKI67, NASP, BIRC5, CDC20, CCNB1, CDKN1A, CCNB2, PLK1, CKS2, ZFP207, CENPV, SMPD3	1092	614	18082	1.42933	1	0.246035	14.5171
GOTERM_BP_DIRECT	GO:2000379~positive regulation of reactive oxygen species metabolic process	7	0.583333	0.00954341	XDH, TRP53, CDKN1A, TSPO, ZC3H12A, EIF5A, NFE2L2	1092	31	18082	3.73904	1	0.26891	16.1052
GOTERM_BP_DIRECT	GO:0006475~internal protein amino acid acetylation	4	0.333333	0.00975335	EHHADH, NAA10, MDH2, TXNL4A	1092	8	18082	8.2793	1	0.271799	16.4303
GOTERM_BP_DIRECT	GO:1904628~cellular response to phorbol 13-acetate 12-myristate	4	0.333333	0.00975335	ZFP36L2, RPLP0, ZC3H12A, CDK4	1092	8	18082	8.2793	1	0.271799	16.4303
GOTERM_BP_DIRECT	GO:0043486~histone exchange	4	0.333333	0.00975335	ANP32B, NASP, ANP32E, PTMA	1092	8	18082	8.2793	1	0.271799	16.4303
GOTERM_BP_DIRECT	GO:0045931~positive regulation of mitotic cell cycle	7	0.583333	0.01116	CCNB1, CDK1, HMGB1, APP, EIF4E, BIRC5, ASNS	1092	32	18082	3.6222	1	0.302218	18.5777
GOTERM_BP_DIRECT	GO:0033574~response to testosterone	7	0.583333	0.01116	TSPO, ADH1, NASP, CAR9, BAD, CDK4, GPI1	1092	32	18082	3.6222	1	0.302218	18.5777
GOTERM_BP_DIRECT	GO:0006695~cholesterol biosynthetic process	7	0.583333	0.01116	APOA4, CYB5R3, APOA1, INSIG1, NPC1L1, CFTR, CES1D	1092	32	18082	3.6222	1	0.302218	18.5777
GOTERM_BP_DIRECT	GO:0000082~G1/S transition of mitotic cell cycle	10	0.833333	0.0116193	TAF10, CDKN1A, CCND1, EIF4E, ANP32B, CCND2, RGCC, RANBP1, RPS6, CDK4	1092	62	18082	2.67074	1	0.31019	19.2675
GOTERM_BP_DIRECT	GO:0001889~liver development	13	1.08333	0.0117174	COBL, DDX39B, ASNS, SLCO2B1, LSR, ACAT1, PKM, TAF10, CCND1, JUN, HNRNPD, PCSK9, SMARCA4	1092	95	18082	2.26591	1	0.310037	19.4141
GOTERM_BP_DIRECT	GO:0034599~cellular response to oxidative stress	10	0.833333	0.0128517	TXNL1, NME2, HDAC1, ATP2A2, ZC3H12A, PRDX2, TXN1, NFE2L2, PARP1, PARK7	1092	63	18082	2.62835	1	0.332116	21.0912
GOTERM_BP_DIRECT	GO:0009987~cellular process	6	0.5	0.0128779	PPP1CA, APP, JUN, TUBB5, HDGF, JUNB	1092	24	18082	4.13965	1	0.330276	21.1296
GOTERM_BP_DIRECT	GO:0006270~DNA replication initiation	6	0.5	0.0128779	MCM7, MCM2, MCM3, MCM4, MCM5, MCM6	1092	24	18082	4.13965	1	0.330276	21.1296
GOTERM_BP_DIRECT	GO:0042572~retinol metabolic process	6	0.5	0.0128779	ALDH1A1, DHRS3, RDH7, ADH1, ADH4, RETSAT	1092	24	18082	4.13965	1	0.330276	21.1296
GOTERM_BP_DIRECT	GO:0042953~lipoprotein transport	5	0.416667	0.0133756	APOB, APOC3, APOC2, LSR, MTTP	1092	16	18082	5.17457	1	0.338229	21.8546
GOTERM_BP_DIRECT	GO:0000380~alternative mRNA splicing, via spliceosome	5	0.416667	0.0133756	SRSF1, HNRNPM, SRSF6, SFPQ, ESRP1	1092	16	18082	5.17457	1	0.338229	21.8546
GOTERM_BP_DIRECT	GO:0043281~regulation of cysteine-type endopeptidase activity involved in apoptotic process	5	0.416667	0.0133756	ANP32B, BAX, PYCARD, CDH1, BAD	1092	16	18082	5.17457	1	0.338229	21.8546
GOTERM_BP_DIRECT	GO:0030150~protein import into mitochondrial matrix	5	0.416667	0.0133756	GRPEL1, TOMM7, TOMM20, TOMM22, TIMM23	1092	16	18082	5.17457	1	0.338229	21.8546
GOTERM_BP_DIRECT	GO:0000038~very long-chain fatty acid metabolic process	5	0.416667	0.0133756	ACOX1, HSD17B4, ACAA1A, SLC27A2, SLC27A4	1092	16	18082	5.17457	1	0.338229	21.8546
GOTERM_BP_DIRECT	GO:0010288~response to lead ion	5	0.416667	0.0133756	APP, CPOX, CAT, CDK4, LCT	1092	16	18082	5.17457	1	0.338229	21.8546
GOTERM_BP_DIRECT	GO:0030490~maturation of SSU-rRNA	5	0.416667	0.0133756	RPS19, RPS28, NHP2L1, LSM6, RPS14	1092	16	18082	5.17457	1	0.338229	21.8546
GOTERM_BP_DIRECT	GO:0098779~mitophagy in response to mitochondrial depolarization	16	1.33333	0.0134034	ATP1B1, SLC37A4, SNRPD1, PFKP, LARP1B, NME2, TOMM7, EIF2S1, SNRPB, LSM4, FABP1, ACIN1, SNRPF, FGFBP1, MYLK, MDH1	1092	132	18082	2.0071	1	0.336417	21.8949
GOTERM_BP_DIRECT	GO:0010867~positive regulation of triglyceride biosynthetic process	5	0.416667	0.0166719	DGAT1, DGAT2, APOC3, TCF7L2, ACSL5	1092	17	18082	4.87018	1	0.397427	26.5
GOTERM_BP_DIRECT	GO:0010501~RNA secondary structure unwinding	8	0.666667	0.0173531	DDX39, EIF4A3, DDX17, EIF4A1, DDX39B, DDX1, DDX21, DDX5	1092	45	18082	2.94375	1	0.407212	27.4269
GOTERM_BP_DIRECT	GO:0007595~lactation	8	0.666667	0.0194348	SLC29A1, XDH, VDR, CCND1, PRLR, NME1, RPLP0, APRT	1092	46	18082	2.87976	1	0.440829	30.1913
GOTERM_BP_DIRECT	GO:0006418~tRNA aminoacylation for protein translation	7	0.583333	0.019564	IARS, TARS, AIMP1, GARS, EPRS, VARS, KARS	1092	36	18082	3.21973	1	0.440261	30.3596
GOTERM_BP_DIRECT	GO:0031508~pericentric heterochromatin assembly	3	0.25	0.0201108	CENPV, H3F3A, H3F3B	1092	4	18082	12.419	1	0.446613	31.0675
GOTERM_BP_DIRECT	GO:0045876~positive regulation of sister chromatid cohesion	3	0.25	0.0201108	RAD21, SFPQ, FEN1	1092	4	18082	12.419	1	0.446613	31.0675
GOTERM_BP_DIRECT	GO:0006564~L-serine biosynthetic process	3	0.25	0.0201108	SHMT2, PHGDH, PSAT1	1092	4	18082	12.419	1	0.446613	31.0675
GOTERM_BP_DIRECT	GO:0090666~scaRNA localization to Cajal body	3	0.25	0.0201108	TCP1, CCT4, CCT2	1092	4	18082	12.419	1	0.446613	31.0675
GOTERM_BP_DIRECT	GO:0006344~maintenance of chromatin silencing	3	0.25	0.0201108	HDAC2, ARID1A, UBE2B	1092	4	18082	12.419	1	0.446613	31.0675
GOTERM_BP_DIRECT	GO:0010273~detoxification of copper ion	3	0.25	0.0201108	MT2, MT1, PARK7	1092	4	18082	12.419	1	0.446613	31.0675
GOTERM_BP_DIRECT	GO:0001951~intestinal D-glucose absorption	3	0.25	0.0201108	SLC5A1, VIL1, PLS1	1092	4	18082	12.419	1	0.446613	31.0675
GOTERM_BP_DIRECT	GO:0050892~intestinal absorption	5	0.416667	0.0204337	VDR, MOGAT2, SLC5A1, FABP1, FABP2	1092	18	18082	4.59961	1	0.449169	31.4822
GOTERM_BP_DIRECT	GO:0055093~response to hyperoxia	5	0.416667	0.0204337	TRP53, CDKN1A, HDAC2, CAT, CDK4	1092	18	18082	4.59961	1	0.449169	31.4822
GOTERM_BP_DIRECT	GO:0006103~2-oxoglutarate metabolic process	5	0.416667	0.0204337	IDH3G, IDH2, IDH1, OGDH, IDH3A	1092	18	18082	4.59961	1	0.449169	31.4822
GOTERM_BP_DIRECT	GO:0015758~glucose transport	6	0.5	0.0210744	AKT1, SLC5A4B, SLC2A5, SLC5A1, SLC2A2, FABP5	1092	27	18082	3.67969	1	0.456748	32.2983
GOTERM_BP_DIRECT	GO:0016925~protein sumoylation	6	0.5	0.0210744	SUMO2, UBA2, TRIM28, SAE1, UBE2I, TOP2A	1092	27	18082	3.67969	1	0.456748	32.2983
GOTERM_BP_DIRECT	GO:0070328~triglyceride homeostasis	6	0.5	0.0210744	APOA4, APOA1, HNF4A, IL18, APOC3, APOC2	1092	27	18082	3.67969	1	0.456748	32.2983
GOTERM_BP_DIRECT	GO:0006414~translational elongation	8	0.666667	0.0216849	EEF1A1, EEF1B2, TSFM, RPLP1, RPLP2, EIF5A, EEF1G, EEF1D	1092	47	18082	2.81849	1	0.463638	33.0673
GOTERM_BP_DIRECT	GO:0006284~base-excision repair	7	0.583333	0.0221948	HMGB1, HUWE1, LIG1, UNG, PARP1, FEN1, RPA3	1092	37	18082	3.13271	1	0.4688	33.7033
GOTERM_BP_DIRECT	GO:0006334~nucleosome assembly	13	1.08333	0.0226981	SET, ANP32B, CENPA, ANP32E, NPM1, SMARCA5, NAP1L1, H3F3A, H2AFY, H3F3B, MCM2, SOX9, SMARCA4	1092	104	18082	2.06983	1	0.473735	34.3254
GOTERM_BP_DIRECT	GO:0006479~protein methylation	6	0.5	0.0244176	PRMT1, GSPT1, SNRPD3, PRMT5, SNRPB, ETF1	1092	28	18082	3.54827	1	0.496264	36.4096
GOTERM_BP_DIRECT	GO:0042176~regulation of protein catabolic process	5	0.416667	0.0246762	ODC1, UBXN2A, PPP2CA, PSMD2, PSMD3	1092	19	18082	4.35753	1	0.497219	36.7176
GOTERM_BP_DIRECT	GO:0006383~transcription from RNA polymerase III promoter	5	0.416667	0.0246762	POLR2F, POLR2L, POLR2K, POLR1D, POLR1C	1092	19	18082	4.35753	1	0.497219	36.7176
GOTERM_BP_DIRECT	GO:0006605~protein targeting	7	0.583333	0.0250537	YWHAQ, TOMM20, RPL11, SYNJ2BP, SYNGR2, YWHAE, SEC61G	1092	38	18082	3.05027	1	0.499826	37.1646
GOTERM_BP_DIRECT	GO:0006183~GTP biosynthetic process	4	0.333333	0.0250873	NME2, NME1, PNP, IMPDH2	1092	11	18082	6.02131	1	0.497602	37.2043
GOTERM_BP_DIRECT	GO:0051639~actin filament network formation	4	0.333333	0.0250873	COBL, PLS1, ACTN1, ESPN	1092	11	18082	6.02131	1	0.497602	37.2043
GOTERM_BP_DIRECT	GO:0017148~negative regulation of translation	10	0.833333	0.0264404	EIF4A3, EIF4E, PAIP2, RPL13A, EPRS, SYNCRIP, CNOT1, GAPDH, CAPRIN1, RPS3	1092	71	18082	2.3322	1	0.513445	38.7813
GOTERM_BP_DIRECT	GO:0043484~regulation of RNA splicing	6	0.5	0.0280834	HNRNPF, ESRP1, CELF1, SNRNP70, HNRNPH1, AHNAK	1092	29	18082	3.42592	1	0.532319	40.6459
GOTERM_BP_DIRECT	GO:0006513~protein monoubiquitination	6	0.5	0.0280834	UBE2D3, HUWE1, NEDD4, CDC34, UBE2B, RBX1	1092	29	18082	3.42592	1	0.532319	40.6459
GOTERM_BP_DIRECT	GO:0016575~histone deacetylation	6	0.5	0.0280834	MORF4L1, HDAC2, HDAC1, PHB, MORF4L2, HOPX	1092	29	18082	3.42592	1	0.532319	40.6459
GOTERM_BP_DIRECT	GO:0009116~nucleoside metabolic process	5	0.416667	0.029411	ATIC, PNP2, PRPSAP1, PNP, APRT	1092	20	18082	4.13965	1	0.546339	42.1132
GOTERM_BP_DIRECT	GO:0019433~triglyceride catabolic process	5	0.416667	0.029411	APOA4, APOB, APOA1, APOC3, CPS1	1092	20	18082	4.13965	1	0.546339	42.1132
GOTERM_BP_DIRECT	GO:0009615~response to virus	11	0.916667	0.0294796	ODC1, CCT5, APOB, NPC2, IFITM2, IFITM3, DDX1, RPS15A, EEF1G, DDX21, STMN1	1092	84	18082	2.16839	1	0.544482	42.1881
GOTERM_BP_DIRECT	GO:0006396~RNA processing	10	0.833333	0.0310094	DHX9, HNRNPK, SNRPD3, LSM7, SNRPD1, LSM4, SSB, WBP11, SF3A1, FBL	1092	73	18082	2.2683	1	0.56027	43.8343
GOTERM_BP_DIRECT	GO:0009409~response to cold	7	0.583333	0.0314836	ATP2B1, FOS, HSP90AA1, RBM3, HSPD1, ACADL, PLAC8	1092	40	18082	2.89776	1	0.563157	44.3355
GOTERM_BP_DIRECT	GO:0045722~positive regulation of gluconeogenesis	4	0.333333	0.0319789	PPARA, HNF4A, DGAT2, TCF7L2	1092	12	18082	5.51954	1	0.566229	44.8546
GOTERM_BP_DIRECT	GO:0071294~cellular response to zinc ion	4	0.333333	0.0319789	TSPO, MT2, MT1, PARP1	1092	12	18082	5.51954	1	0.566229	44.8546
GOTERM_BP_DIRECT	GO:0042149~cellular response to glucose starvation	6	0.5	0.0320799	TRP53, ZC3H12A, ASNS, NFE2L2, MYBBP1A, HIGD1A	1092	30	18082	3.31172	1	0.564736	44.9598
GOTERM_BP_DIRECT	GO:0090200~positive regulation of release of cytochrome c from mitochondria	6	0.5	0.0320799	TRP53, BAX, PYCARD, FAM162A, BAD, PDCD5	1092	30	18082	3.31172	1	0.564736	44.9598
GOTERM_BP_DIRECT	GO:0061615~glycolytic process through fructose-6-phosphate	3	0.25	0.0321862	ALDOA, ALDOB, PFKP	1092	5	18082	9.93516	1	0.563321	45.0704
GOTERM_BP_DIRECT	GO:0006089~lactate metabolic process	3	0.25	0.0321862	MTCH2, PFKFB2, SLC37A4	1092	5	18082	9.93516	1	0.563321	45.0704
GOTERM_BP_DIRECT	GO:0006986~response to unfolded protein	8	0.666667	0.0324813	STT3B, HSPH1, HSP90AA1, TMBIM6, HSPE1, CREB3L3, HSPD1, MANF	1092	51	18082	2.59743	1	0.564066	45.3763
GOTERM_BP_DIRECT	GO:0051591~response to cAMP	8	0.666667	0.0324813	FOS, BSG, NDUFS4, MAT2A, JUN, PKLR, PEBP1, JUNB	1092	51	18082	2.59743	1	0.564066	45.3763
GOTERM_BP_DIRECT	GO:0002230~positive regulation of defense response to virus by host	14	1.16667	0.0325719	ATP1B1, EIF2S1, SNRPB2, SLC37A4, SNRPB, SNRPD1, PYCARD, LSM4, ZC3H12A, FABP1, ACIN1, FGFBP1, MYLK, MDH1	1092	122	18082	1.90017	1	0.562496	45.4699
GOTERM_BP_DIRECT	GO:0007017~microtubule-based process	7	0.583333	0.0350666	DYNLL1, TUBB5, TUBAL3, TUBA4A, TUBA1B, XRN2, TUBB4B	1092	41	18082	2.82708	1	0.587207	47.9883
GOTERM_BP_DIRECT	GO:0051262~protein tetramerization	7	0.583333	0.0350666	TRP53, SHMT2, RPS19, NUDT21, TXNRD1, FH1, CAT	1092	41	18082	2.82708	1	0.587207	47.9883
GOTERM_BP_DIRECT	GO:0043161~proteasome-mediated ubiquitin-dependent protein catabolic process	16	1.33333	0.0356168	RAD23B, UBE2I, CDC34, UBE2B, RBX1, PSMB5, UBE2D3, PSMC5, UBXN2A, PSMA5, PSMB3, PCBP2, PSMD2, NFE2L2, PSMD6, PSMD7	1092	149	18082	1.77811	1	0.590418	48.5288
GOTERM_BP_DIRECT	GO:0035690~cellular response to drug	10	0.833333	0.0361005	HSP90AB1, GSTM1, TRP53, GSTM3, FBP1, RAP1B, RANBP1, NFE2L2, DPEP1, MYLK	1092	75	18082	2.20781	1	0.592875	48.9995
GOTERM_BP_DIRECT	GO:0072332~intrinsic apoptotic signaling pathway by p53 class mediator	6	0.5	0.0364138	TRP53, BAX, HINT1, PYCARD, DDX5, MYBBP1A	1092	31	18082	3.20489	1	0.593547	49.3022
GOTERM_BP_DIRECT	GO:0018279~protein N-linked glycosylation via asparagine	6	0.5	0.0364138	STT3B, STT3A, ST3GAL4, RPN1, KRTCAP2, DDOST	1092	31	18082	3.20489	1	0.593547	49.3022
GOTERM_BP_DIRECT	GO:0006730~one-carbon metabolic process	6	0.5	0.0364138	MTHFD2, SHMT2, AHCY, MAT2A, CAR9, AHCYL1	1092	31	18082	3.20489	1	0.593547	49.3022
GOTERM_BP_DIRECT	GO:0030033~microvillus assembly	4	0.333333	0.0397509	MYO1A, VIL1, PLS1, SLC9A3R1	1092	13	18082	5.09496	1	0.623824	52.4229
GOTERM_BP_DIRECT	GO:0051085~chaperone mediated protein folding requiring cofactor	4	0.333333	0.0397509	HSPH1, HSPE1, HSPD1, HSPA8	1092	13	18082	5.09496	1	0.623824	52.4229
GOTERM_BP_DIRECT	GO:0006915~apoptotic process	46	3.83333	0.0408696	HIP1R, ALDOC, FAM3B, HINT1, PGLYRP1, EGLN3, EIF5A, KRT20, RPS3, AKT1, CASP6, GPX1, APP, UBE2D3, RAD21, NISCH, CDCA7, DYNLL1, PYCARD, ZC3H12A, PCSK9, FAM162A, ACIN1, GAPDH, PHLDA1, TRP53, CDK1, AIMP1, TMBIM6, RMDN3, VIL1, BIRC5, BAD, GABARAP, DDIT4, TAF10, MAPK1, C1QBP, EMC4, RFK, BAX, PPID, BNIP3L, PDCD5, PDCD6, PUF60	1092	570	18082	1.33631	1	0.631718	53.4278
GOTERM_BP_DIRECT	GO:0043388~positive regulation of DNA binding	6	0.5	0.0410905	HMGB2, NME1, TRIM28, EDF1, TXN1, SMARCA4	1092	32	18082	3.10474	1	0.631231	53.6238
GOTERM_BP_DIRECT	GO:0006511~ubiquitin-dependent protein catabolic process	16	1.33333	0.0455285	UBE2B, RBX1, PSMA2, UBE2N, PSMA1, UBE2D3, PSMA6, PSMA5, PSMA4, PSMC2, PSMA3, FBXO25, PSMD3, RANBP1, TCEB1, UBE2S	1092	154	18082	1.72037	1	0.66726	57.4009
GOTERM_BP_DIRECT	GO:0071310~cellular response to organic substance	6	0.5	0.0461136	EGR1, MAPK1, CYBA, CCND1, BAX, BAD	1092	33	18082	3.01066	1	0.66958	57.8766
GOTERM_BP_DIRECT	GO:0098792~xenophagy	12	1	0.0461414	ATP1B1, EIF2S1, SNRPB2, SLC37A4, SNRPD1, SNRPB, LSM4, FABP1, ACIN1, FGFBP1, MYLK, MDH1	1092	103	18082	1.92916	1	0.667358	57.8991
GOTERM_BP_DIRECT	GO:0051301~cell division	32	2.66667	0.0461725	CETN3, ANAPC11, RPS3, RAD21, NSUN2, CCNA2, NUDC, BUB3, CDCA3, CDK1, ANAPC5, RAN, LIG1, UBE2I, CDC20, BIRC5, CDK4, PPP1CB, MCM5, CCNB1, STRA13, CCND1, PPP1CA, CCNB2, RCC2, CCND2, PLK1, CENPV, ZFP207, CKS2, UBE2S, TXNL4A	1092	374	18082	1.41678	1	0.665177	57.9242
GOTERM_BP_DIRECT	GO:0000056~ribosomal small subunit export from nucleus	3	0.25	0.046371	RAN, RPS15, NPM1	1092	6	18082	8.2793	1	0.664369	58.0843
GOTERM_BP_DIRECT	GO:0002003~angiotensin maturation	3	0.25	0.046371	ATP6AP2, ACE2, ENPEP	1092	6	18082	8.2793	1	0.664369	58.0843
GOTERM_BP_DIRECT	GO:0030299~intestinal cholesterol absorption	3	0.25	0.046371	ABCG8, ABCG5, NPC1L1	1092	6	18082	8.2793	1	0.664369	58.0843
GOTERM_BP_DIRECT	GO:0033119~negative regulation of RNA splicing	3	0.25	0.046371	RPS26, PTBP1, RPS13	1092	6	18082	8.2793	1	0.664369	58.0843
GOTERM_BP_DIRECT	GO:0042769~DNA damage response, detection of DNA damage	3	0.25	0.046371	DNAJA1, PARP1, RPS3	1092	6	18082	8.2793	1	0.664369	58.0843
GOTERM_BP_DIRECT	GO:0045070~positive regulation of viral genome replication	5	0.416667	0.0466326	PPIA, PPID, PABPC1, TOP2A, LARP1	1092	23	18082	3.5997	1	0.664076	58.2943
GOTERM_BP_DIRECT	GO:1900182~positive regulation of protein localization to nucleus	5	0.416667	0.0466326	AKT1, CDK1, HNRNPM, PARP1, PARK7	1092	23	18082	3.5997	1	0.664076	58.2943
GOTERM_BP_DIRECT	GO:0007067~mitotic nuclear division	25	2.08333	0.0478753	CETN3, ANAPC11, RPS3, RAD21, NSUN2, CCNA2, NUDC, BUB3, CDCA3, CDK1, ANAPC5, RAN, CDC20, BIRC5, UBE2I, RPS6, CCNB1, SRSF2, STRA13, CCNB2, RCC2, PLK1, CENPV, ZFP207, TXNL4A	1092	277	18082	1.49446	1	0.671557	59.2787
GOTERM_BP_DIRECT	GO:0070935~3'-UTR-mediated mRNA stabilization	4	0.333333	0.0483829	PTBP1, ELAVL1, HNRNPC, HNRNPA0	1092	14	18082	4.73103	1	0.673143	59.6744
GOTERM_BP_DIRECT	GO:0006656~phosphatidylcholine biosynthetic process	4	0.333333	0.0483829	APOA1, CHKB, CHPT1, FABP5	1092	14	18082	4.73103	1	0.673143	59.6744
GOTERM_BP_DIRECT	GO:0060081~membrane hyperpolarization	4	0.333333	0.0483829	SLC26A3, ATP1A1, CFTR, PARK7	1092	14	18082	4.73103	1	0.673143	59.6744
GOTERM_BP_DIRECT	GO:0009651~response to salt stress	4	0.333333	0.0483829	HSP90AB1, TRP53, HSP90AA1, BAX	1092	14	18082	4.73103	1	0.673143	59.6744
GOTERM_BP_DIRECT	GO:0016574~histone ubiquitination	4	0.333333	0.0483829	UBE2N, UHRF1, HUWE1, UBE2B	1092	14	18082	4.73103	1	0.673143	59.6744
GOTERM_BP_DIRECT	GO:1903955~positive regulation of protein targeting to mitochondrion	10	0.833333	0.0512532	UBE2D3, PSMB7, TOMM7, STARD7, HUWE1, U2AF2, SAE1, ACTL6A, WBP11, RPL28	1092	80	18082	2.06983	1	0.692334	61.8447
GOTERM_BP_DIRECT	GO:0032496~response to lipopolysaccharide	19	1.58333	0.0520035	ALDOA, IRAK1, HMGB2, NFKBIA, ACP5, PRDX2, GNG12, CPS1, JUNB, HNRNPA0, MAPK1, FOS, APOB, HDAC2, RPL13A, JUN, HSPD1, TCF3, MGST2	1092	197	18082	1.59702	1	0.695427	62.3935
GOTERM_BP_DIRECT	GO:0006826~iron ion transport	5	0.416667	0.0533835	SFXN1, HEPH, SLC40A1, FTH1, B2M	1092	24	18082	3.44971	1	0.702858	63.3835
GOTERM_BP_DIRECT	GO:0046697~decidualization	5	0.416667	0.0533835	VDR, BSG, CDH1, CTSB, JUNB	1092	24	18082	3.44971	1	0.702858	63.3835
GOTERM_BP_DIRECT	GO:0006805~xenobiotic metabolic process	5	0.416667	0.0533835	GSTA4, HNF4A, SULT1B1, CYP2B10, AKR1C13	1092	24	18082	3.44971	1	0.702858	63.3835
GOTERM_BP_DIRECT	GO:0032781~positive regulation of ATPase activity	5	0.416667	0.0533835	TOR1AIP2, ATP1B1, CHTOP, ALDOB, DNAJC10	1092	24	18082	3.44971	1	0.702858	63.3835
GOTERM_BP_DIRECT	GO:0009408~response to heat	8	0.666667	0.0545582	ALDOA, HSP90AA1, PKLR, DNAJA1, PEBP1, HSPA4, HSPD1, DNAJA2	1092	57	18082	2.32402	1	0.708643	64.2067
GOTERM_BP_DIRECT	GO:0043525~positive regulation of neuron apoptotic process	9	0.75	0.0552266	EGR1, TRP53, CASP6, JUN, BAX, IL18, PCSK9, CDC34, NQO1	1092	69	18082	2.15982	1	0.71089	64.6673
GOTERM_BP_DIRECT	GO:0010043~response to zinc ion	6	0.5	0.0572077	KHK, CRIP1, GSTA4, ALDOB, SLC30A10, CPS1	1092	35	18082	2.83862	1	0.721631	65.9997
GOTERM_BP_DIRECT	GO:0045019~negative regulation of nitric oxide biosynthetic process	4	0.333333	0.0578471	TSPO, DYNLL1, ACP5, ZC3H12A	1092	15	18082	4.41563	1	0.723502	66.4196
GOTERM_BP_DIRECT	GO:0042542~response to hydrogen peroxide	8	0.666667	0.0589653	GPX1, CASP6, JUN, LIG1, BAD, HSPD1, CAT, PARK7	1092	58	18082	2.28395	1	0.728319	67.142
GOTERM_BP_DIRECT	GO:0008652~cellular amino acid biosynthetic process	5	0.416667	0.0606344	ADI1, CTH, PHGDH, ASNS, PSAT1	1092	25	18082	3.31172	1	0.736318	68.193
GOTERM_BP_DIRECT	GO:0030163~protein catabolic process	7	0.583333	0.0619822	AKT1, PSMC5, PSMC3, PSMB3, PSMC2, CTSD, RBX1	1092	47	18082	2.46618	1	0.742142	69.0184
GOTERM_BP_DIRECT	GO:0042760~very long-chain fatty acid catabolic process	3	0.25	0.0623674	ABCD3, SLC27A2, SLC27A4	1092	7	18082	7.09655	1	0.742267	69.2506
GOTERM_BP_DIRECT	GO:0044539~long-chain fatty acid import	3	0.25	0.0623674	SLC27A2, ACSL3, SLC27A4	1092	7	18082	7.09655	1	0.742267	69.2506
GOTERM_BP_DIRECT	GO:1904668~positive regulation of ubiquitin protein ligase activity	3	0.25	0.0623674	PLK1, CDC20, UBE2S	1092	7	18082	7.09655	1	0.742267	69.2506
GOTERM_BP_DIRECT	GO:1902108~regulation of mitochondrial membrane permeability involved in apoptotic process	3	0.25	0.0623674	TRP53, MTCH2, BAX	1092	7	18082	7.09655	1	0.742267	69.2506
GOTERM_BP_DIRECT	GO:0006725~cellular aromatic compound metabolic process	3	0.25	0.0623674	EPHX1, ANPEP, ENPEP	1092	7	18082	7.09655	1	0.742267	69.2506
GOTERM_BP_DIRECT	GO:0006084~acetyl-CoA metabolic process	3	0.25	0.0623674	ACAA2, FASN, ACLY	1092	7	18082	7.09655	1	0.742267	69.2506
GOTERM_BP_DIRECT	GO:0045730~respiratory burst	3	0.25	0.0623674	CYBA, SLC37A4, PGAM1	1092	7	18082	7.09655	1	0.742267	69.2506
GOTERM_BP_DIRECT	GO:0030218~erythrocyte differentiation	7	0.583333	0.0673926	RPS19, MFSD7B, RPS14, SFXN1, HEPH, ACIN1, HSPA9	1092	48	18082	2.4148	1	0.767805	72.1326
GOTERM_BP_DIRECT	GO:0010942~positive regulation of cell death	7	0.583333	0.0673926	EGR1, EEF1A1, CDKN1A, UCP2, PHB, ZC3H12A, TXNRD1	1092	48	18082	2.4148	1	0.767805	72.1326
GOTERM_BP_DIRECT	GO:0033700~phospholipid efflux	4	0.333333	0.0681098	APOA4, APOA1, APOC3, APOC2	1092	16	18082	4.13965	1	0.769497	72.5224
GOTERM_BP_DIRECT	GO:0010971~positive regulation of G2/M transition of mitotic cell cycle	4	0.333333	0.0681098	CCND1, APP, RCC2, CDK4	1092	16	18082	4.13965	1	0.769497	72.5224
GOTERM_BP_DIRECT	GO:1903146~regulation of mitophagy	5	0.416667	0.0683781	U2AF2, BNIP3L, ACTL6A, WBP11, RPL28	1092	26	18082	3.18435	1	0.768867	72.6669
GOTERM_BP_DIRECT	GO:0007566~embryo implantation	8	0.666667	0.068419	FBLN1, BSG, FKBP4, TRIM28, H3F3A, ARID1A, CDH1, H3F3B	1092	60	18082	2.20781	1	0.767077	72.6889
GOTERM_BP_DIRECT	GO:0007346~regulation of mitotic cell cycle	6	0.5	0.0696987	CDKN1A, PLK1, CKS2, BIRC5, SAE1, RPA3	1092	37	18082	2.68518	1	0.771592	73.3678
GOTERM_BP_DIRECT	GO:0006814~sodium ion transport	13	1.08333	0.0711615	ATP1B1, SLC5A4B, SLC38A2, SLC20A1, SLC12A2, SLC6A8, SLC17A4, SLC5A1, CPOX, SLC13A1, SLC4A7, ATP1A1, SLC4A4	1092	124	18082	1.73598	1	0.776873	74.1243
GOTERM_BP_DIRECT	GO:0001666~response to hypoxia	18	1.5	0.0728236	ALDOA, EGR1, PPARA, ATP1B1, ACTN4, IL18, EGLN3, PDLIM1, DDIT4, CYBA, HSP90B1, UCP2, PKLR, CAR9, CAT, HSPD1, LCT, REG1	1092	192	18082	1.55237	1	0.782928	74.9593
GOTERM_BP_DIRECT	GO:0032091~negative regulation of protein binding	8	0.666667	0.0734668	PPARA, AES, HNRNPK, ID1, BAX, TMBIM6, CKMT1, PARK7	1092	61	18082	2.17162	1	0.784045	75.2755
GOTERM_BP_DIRECT	GO:0071560~cellular response to transforming growth factor beta stimulus	8	0.666667	0.0734668	ZFP36L2, HDAC2, ID1, DNMT1, SNRNP70, PDCD5, SOX9, PARP1	1092	61	18082	2.17162	1	0.784045	75.2755
GOTERM_BP_DIRECT	GO:0034198~cellular response to amino acid starvation	5	0.416667	0.0766048	HNRNPL, CDKN1A, SLC38A2, UCP2, EIF2S1	1092	27	18082	3.06641	1	0.796417	76.7649
GOTERM_BP_DIRECT	GO:0006820~anion transport	5	0.416667	0.0766048	KCNN4, SLC22A18, SLC37A4, SLC4A7, SLC4A4	1092	27	18082	3.06641	1	0.796417	76.7649
GOTERM_BP_DIRECT	GO:0008637~apoptotic mitochondrial changes	5	0.416667	0.0766048	AKT1, SLC25A4, BAX, HSPD1, PNP	1092	27	18082	3.06641	1	0.796417	76.7649
GOTERM_BP_DIRECT	GO:0070979~protein K11-linked ubiquitination	5	0.416667	0.0766048	UBE2D3, ANAPC5, ANAPC11, UBE2B, UBE2S	1092	27	18082	3.06641	1	0.796417	76.7649
GOTERM_BP_DIRECT	GO:0071320~cellular response to cAMP	7	0.583333	0.0790096	SLC26A3, GPD1, APP, RPLP0, CFTR, RAP1B, CPS1	1092	50	18082	2.31821	1	0.804935	77.8484
GOTERM_BP_DIRECT	GO:0035994~response to muscle stretch	4	0.333333	0.0791322	FOS, JUN, NFKBIA, GPI1	1092	17	18082	3.89614	1	0.803642	77.9023
GOTERM_BP_DIRECT	GO:0046826~negative regulation of protein export from nucleus	3	0.25	0.0799054	TXN1, RANGAP1, PARK7	1092	8	18082	6.20948	1	0.80508	78.2396
GOTERM_BP_DIRECT	GO:0071493~cellular response to UV-B	3	0.25	0.0799054	CDKN1A, CRIP1, MME	1092	8	18082	6.20948	1	0.80508	78.2396
GOTERM_BP_DIRECT	GO:0045542~positive regulation of cholesterol biosynthetic process	3	0.25	0.0799054	SEC14L2, SCP2, POR	1092	8	18082	6.20948	1	0.80508	78.2396
GOTERM_BP_DIRECT	GO:0006108~malate metabolic process	3	0.25	0.0799054	FH1, MDH2, MDH1	1092	8	18082	6.20948	1	0.80508	78.2396
GOTERM_BP_DIRECT	GO:0039694~viral RNA genome replication	3	0.25	0.0799054	ROCK2, PCBP1, PCBP2	1092	8	18082	6.20948	1	0.80508	78.2396
GOTERM_BP_DIRECT	GO:0071407~cellular response to organic cyclic compound	9	0.75	0.0817995	HSP90AB1, CCNB1, AKT1, CYBA, GSTM3, IL18, NFKBIA, RAP1B, MBD2	1092	75	18082	1.98703	1	0.811049	79.0455
GOTERM_BP_DIRECT	GO:0033077~T cell differentiation in thymus	6	0.5	0.0835683	TRP53, ZFP36L2, NCAPH2, RPS6, TCF3, B2M	1092	39	18082	2.54748	1	0.816299	79.7725
GOTERM_BP_DIRECT	GO:0005977~glycogen metabolic process	6	0.5	0.0835683	AKT1, G6PC, PPP1CA, SLC37A4, TCF7L2, PPP1CB	1092	39	18082	2.54748	1	0.816299	79.7725
GOTERM_BP_DIRECT	GO:0043623~cellular protein complex assembly	4	0.333333	0.0908719	TAF10, USH1C, ANKS4B, MBD2	1092	18	18082	3.67969	1	0.841118	82.5296
GOTERM_BP_DIRECT	GO:0042981~regulation of apoptotic process	18	1.5	0.0937157	TRP53, EGR1, ACTN4, ANP32E, NLRP1A, PRDX2, BAD, RPS3, RSL1D1, MAGED1, CASP6, NME2, NME1, SERBP1, BAX, PPID, PYCARD, ACIN1	1092	199	18082	1.49776	1	0.848875	83.5037
GOTERM_BP_DIRECT	GO:0006611~protein export from nucleus	5	0.416667	0.0944578	CSE1L, RAN, EIF5A, AHCYL1, HSPA9	1092	29	18082	2.85493	1	0.849677	83.7493
GOTERM_BP_DIRECT	GO:0001824~blastocyst development	5	0.416667	0.0944578	ATP1B1, EMG1, PSMC3, NASP, DMBT1	1092	29	18082	2.85493	1	0.849677	83.7493
GOTERM_BP_DIRECT	GO:0045471~response to ethanol	12	1	0.0954121	ALDH1A1, TRP53, CDK1, PSMD14, CCND1, EEF1B2, PHB, PEBP1, BAD, CAT, NQO1, LCT	1092	117	18082	1.69832	1	0.851132	84.0601
GOTERM_BP_DIRECT	GO:0048146~positive regulation of fibroblast proliferation	8	0.666667	0.0957887	CCNB1, CDKN1A, NDUFS4, JUN, CDK4, CCNA2, RPS3A1, ANXA2	1092	65	18082	2.03798	1	0.85077	84.1812
GOTERM_BP_DIRECT	GO:0009749~response to glucose	9	0.75	0.0974912	KHK, EGR1, CASP6, HNF4A, PFKFB2, SLC37A4, PKLR, BAD, TCF7L2	1092	78	18082	1.91061	1	0.854482	84.7178
GOTERM_BP_DIRECT	GO:0071277~cellular response to calcium ion	7	0.583333	0.0983992	FUS, FOS, JUN, CACYBP, JUNB, DPEP1, MYLK	1092	53	18082	2.18699	1	0.855714	84.9969
GOTERM_BP_DIRECT	GO:0031497~chromatin assembly	3	0.25	0.0987412	TRP53, HMGB1, RBBP4	1092	9	18082	5.51954	1	0.855245	85.1008
GOTERM_BP_DIRECT	GO:0051983~regulation of chromosome segregation	3	0.25	0.0987412	MKI67, ZFP207, BUB3	1092	9	18082	5.51954	1	0.855245	85.1008
GOTERM_BP_DIRECT	GO:0090181~regulation of cholesterol metabolic process	3	0.25	0.0987412	DGAT2, ACADL, POR	1092	9	18082	5.51954	1	0.855245	85.1008
GOTERM_BP_DIRECT	GO:0048024~regulation of mRNA splicing, via spliceosome	3	0.25	0.0987412	SRSF3, KHDRBS1, SRSF10	1092	9	18082	5.51954	1	0.855245	85.1008
GOTERM_BP_DIRECT	GO:0006002~fructose 6-phosphate metabolic process	3	0.25	0.0987412	PFKP, FBP1, FBP2	1092	9	18082	5.51954	1	0.855245	85.1008
GOTERM_BP_DIRECT	GO:0050667~homocysteine metabolic process	3	0.25	0.0987412	CTH, CPS1, DPEP1	1092	9	18082	5.51954	1	0.855245	85.1008
GOTERM_BP_DIRECT	GO:0005979~regulation of glycogen biosynthetic process	3	0.25	0.0987412	AKT1, PPP1CA, PPP1CB	1092	9	18082	5.51954	1	0.855245	85.1008
GOTERM_BP_DIRECT	GO:0051131~chaperone-mediated protein complex assembly	3	0.25	0.0987412	HSP90AA1, CCT2, HSPA4	1092	9	18082	5.51954	1	0.855245	85.1008
GOTERM_BP_DIRECT	GO:0055088~lipid homeostasis	6	0.5	0.0987787	APOA4, ACOX1, G6PC, HNF4A, ACAD11, ACADL	1092	41	18082	2.42321	1	0.85387	85.1122
