# Supplementary material for: Multi-Objective Optimized Fuzzy Clustering for Detecting Cell Clusters from Single-Cell Expression Profiles
Source: Genes (Basel). 2019 Aug 13;10(8):611. doi: 10.3390/genes10080611 (PMC6723724; doi:10.3390/genes10080611)
Supplement: Supplementary file 1 [file genes-10-00611-s001.zip › supp files/Table S3.xlsx]

## Sheet: singlecell_GSE62270_mus_mulus_1
Category	Term	Count	%	PValue	Genes	List Total	Pop Hits	Pop Total	Fold Enrichment	Bonferroni	Benjamini	FDR
GOTERM_CC_DIRECT	GO:0030529~intracellular ribonucleoprotein complex	151	12.5833	1.34511e-99	RPL18, MRPL40, RALY, SRP14, RPL17, MRPL42, RPL19, RPL14, RPL13, SNRPD3, U2AF2, LSM6, RPL15, SNRPD1, SNRPD2, RPLP2, SYNCRIP, RPS27L, RPL22L1, IMP3, RPLP0, RPLP1, MRPL36, U2AF1, LSM4, RPL11, RPL12, MRPL33, IMP4, RPS27A, MRPL53, SNRPA1, RPL35A, MRPL52, ACTN4, HNRNPA2B1, HNRNPR, HNRNPU, RPS18, PA2G4, RPS19, MRPS18B, RPS16, RPS17, RPS14, RPS15, SNRPB, RPS13, RPS10, SNRPC, RPS11, SNRPF, SNRPE, MRPL43, …	1141	320	19662	8.13147	9.24092e-97	9.24092e-97	2.02342e-96
GOTERM_CC_DIRECT	GO:0070062~extracellular exosome	401	33.4167	3.28483e-81	LDHA, GDA, RPL14, LSM6, RPL15, PGAM1, RPLP2, B2M, ACTG1, APP, RPLP0, PLS1, RPL11, RPL12, GUCA2B, GNG5, ACAA2, BSG, CDHR2, PTBP1, CDHR5, MYH9, MAPK1, RPS18, PPP1CA, NME2, NPC2, RPS19, RPS16, RPS17, NME1, RPS14, EIF2S1, MGAM, RPS13, RPS10, RPS11, AHCY, ACP5, ACP1, RPS25, RPS26, RPS28, RPS29, FAM213A, CACYBP, FAM162A, RPS20, PABPC1, TUBB4B, RPSA, GPD1, PHB, GARS, FAM213B, RPS9, RPS5, RPS8, RPS3A1, R…	1141	2674	19662	2.58419	2.25668e-78	1.12834e-78	4.9413e-78
GOTERM_CC_DIRECT	GO:0005840~ribosome	101	8.41667	3.92502e-73	RPL18, MRPL40, RPL17, RPL36A, MRPL42, RPL19, RPL14, RPL13, RPL15, RPLP2, RPS27L, RPL22L1, RPLP0, RPLP1, MRPL36, RPL10, RPL11, RPL12, MRPL33, RPS27A, MRPL53, RPL35A, MRPL52, RPS18, RPS19, RPS16, MRPS18B, RPS17, EIF2S1, RPS14, RPS15, RPS13, RPS10, RPS11, GM4832, UBA52, MRPL43, MRPS17, MRPS14, MRPS12, RPS25, RPS26, RPS28, RPL7, RPS29, RPL6, RPL9, RPL8, RPL3, RPL5, RPL10A, RPL7A, RPS20, RPL4, RPS21, …	1141	188	19662	9.25775	2.69649e-70	8.98829e-71	5.90431e-70
GOTERM_CC_DIRECT	GO:0022625~cytosolic large ribosomal subunit	50	4.16667	1.33717e-36	RPL18, RPL17, RPL36A, RPL19, RPL14, RPL13, RPL15, RPLP2, RPL22L1, RPLP0, RPLP1, RPL34-PS1, RPL10, RPL11, RPL12, RPL36AL, RPL35A, RSL1D1, RPS12, UBA52, RPL35, RPL27A, RPL36, RPL37, RPL38, RPL39, RPL32, RPL7, RPL31, RPL6, RPL9, RPL34, RPL8, RPL3, RPL5, RPL4, RSL24D1, RPL7A, RPL10A, RPL27, RPL24, RPL23A, RPL28, RPL29, RPL18A, RPL23, RPL13A, RPL22, RPL21, RPL37A	1141	91	19662	9.46827	9.18638e-34	2.2966e-34	2.01148e-33
GOTERM_CC_DIRECT	GO:0005730~nucleolus	148	12.3333	1.00531e-34	RPL18, MRPL40, RPL19, LSM6, RBM3, MORF4L2, CBX5, NONO, EBNA1BP2, IMP3, DDX17, PGRMC1, NAA10, H2AFY, DDX21, RPL11, RPL12, ACIN1, IMP4, RPS27A, GNL3, CHTOP, EMG1, RAN, OLA1, PPP1CB, MRTO4, RSL1D1, PPP1CA, PA2G4, RPS19, KRT18, RFC1, RCC2, RPS14, LLPH, SMARCA5, RPS13, EDF1, RPS10, AKAP8, RPS11, MYBBP1A, 2200002D01RIK, XRN2, SMARCA4, HMGB2, CDV3, NHP2L1, CHCHD1, SNRPB2, RPS25, RPS26, EIF3A, RPL7, RPL6…	1141	842	19662	3.02895	6.90648e-32	1.3813e-32	1.51226e-31
GOTERM_CC_DIRECT	GO:0005634~nucleus	530	44.1667	3.5242e-31	RPL18, RPL17, LDHA, RPL13, LSM6, RPL15, PGAM1, SYNCRIP, RANGAP1, MAGED1, ACTG1, CDCA7, MED28, PPP1R1B, NAA10, RPLP0, LSM4, LUC7L2, RPL11, PDHA1, RPL12, CCNA2, HIGD1A, LUC7L3, ROCK2, EMG1, LIG1, PTBP1, HMG20B, HNF4G, MYH9, MAPK1, RPS18, PPP1CA, NME2, HNF4A, RCC2, NME1, JUN, EIF2S1, RPS13, RPS10, MYBBP1A, RAD23B, AHCY, CHCHD1, NFKBIA, NAA38, MANF, ADAP1, RPS25, CACYBP, SERF2, PABPC1, TCF3, NUDC, TU…	1141	6019	19662	1.51738	2.42112e-28	4.03521e-29	5.30137e-28
GOTERM_CC_DIRECT	GO:0005737~cytoplasm	568	47.3333	6.06326e-31	RPL18, LDHA, RPL19, RPL14, LSM6, LSM7, PGAM1, SYNCRIP, STOML2, RANGAP1, B2M, MAGED1, ACTG1, APP, CDCA7, MED28, AQP11, PPP1R1B, NAA10, RPLP0, PLS1, LSM4, RPL10, RPL11, RPL12, CCNA2, CDCA3, ROCK2, PTBP1, MYH9, MAPK1, RPS18, PPP1CA, NME2, RPS19, HNF4A, RCC2, NME1, RPS14, EIF2S1, EIF2S2, RPS15, RPS10, RPS11, MYBBP1A, HSD17B11, RAD23B, AHCY, CHCHD1, NFKBIA, NAA38, ACP1, ADAP1, RPS25, RPS26, RPS28, RPS…	1141	6631	19662	1.47608	4.16546e-28	5.95065e-29	9.12082e-28
GOTERM_CC_DIRECT	GO:0005829~cytosol	210	17.5	3.01722e-24	LDHA, EHHADH, TGOLN1, PGAM1, RANGAP1, GET4, ACTG1, MAGED1, AQP11, MUC13, CDCA3, HKDC1, AARS, HNF4G, MYH9, MAPK1, RPS18, RPS19, HNF4A, NME1, SULT1B1, JUN, MDH1, AHCY, SRSF10, RBP2, ALDOB, NFKBIA, TXN1, TPI1, IDH2, IDH1, CDA, SERF2, RPSA, GPD1, ODC1, MAP2K2, LCMT2, FAM213B, RPS3A1, UBA2, CCT8, AHSA1, GPX2, GPX1, HSPH1, NISCH, DYNLL1, GPX4, TUBB5, FAM129B, CFTR, CCND1, CCND2, USH1C, TMSB4X, UGDH, GP…	1141	1784	19662	2.02846	2.07283e-21	2.59104e-22	4.53873e-21
GOTERM_CC_DIRECT	GO:0005654~nucleoplasm	221	18.4167	7.40903e-24	U2AF2, TGOLN1, SYNCRIP, NONO, DDX17, CDCA7, RBM8A, LSM4, RPL11, CCNA2, LUC7L3, RAN, LIG1, HMG20B, MAPK1, UHRF1, PPP1CA, RFC1, HUWE1, JUN, RPS15, MYEOV2, MDH2, FUS, RAD23B, LMNB1, SRSF10, CDC34, BANF1, HNRNPA3, CACYBP, TCF3, HNRNPAB, DHX9, PHB, GARS, DDX1, CDC20, DDX5, HNRNPA0, CCT4, NOLC1, SRSF7, WDR61, SRSF6, UBA2, ETS2, SRSF9, CCT8, PCNA, H3F3A, H3F3B, PARP1, SRSF1, PPARA, TAF1D, HSPH1, AES, FA…	1141	1935	19662	1.96813	5.09e-21	5.65556e-22	1.11452e-20
GOTERM_CC_DIRECT	GO:0022627~cytosolic small ribosomal subunit	31	2.58333	8.99151e-24	RPS15A, RPS27L, RPS2, RPS3, RPS25, RPS26, RPS28, RPS29, RPS20, RPS21, RPS27A, RPS23, RPS24, RPSA, RPS9, RPS6, RPS4X, RPS5, RPS8, RPS3A1, RPS7, RPS18, RPS19, RPS16, RPS17, RPS14, RPS15, RPS12, RPS13, RPS10, RPS11	1141	53	19662	10.0792	6.17717e-21	6.17717e-22	1.35257e-20
GOTERM_CC_DIRECT	GO:0005681~spliceosomal complex	47	3.91667	1.36949e-23	SRSF1, RALY, LSM6, U2AF2, SNRPD3, PPIL1, SNRPB2, SNRPD1, SNRPD2, SYNCRIP, WBP11, SF3B5, SF3B4, BUD31, SF3B3, HNRNPA3, PRPF19, HNRNPM, HNRNPK, PRPF8, HNRNPF, U2AF1, DHX15, LSM4, SRRM1, SNRNP70, HNRNPC, PABPC1, HSPA8, BCAS2, SNRPA1, MAGOH, DDX39B, ALYREF, HNRNPA2B1, SF1, DDX5, SF3A1, HNRNPU, SRSF2, DDX39, SNRPB, PHF5A, HNRNPH1, SNRPF, SNRPE, TXNL4A	1141	136	19662	5.95526	9.40838e-21	8.55307e-22	2.06009e-20
GOTERM_CC_DIRECT	GO:0005739~mitochondrion	200	16.6667	2.25073e-22	MRPL40, MRPL42, LDHA, EHHADH, STOML2, OGDH, MRPL36, PDHA1, GNG5, MRPL33, HIGD1A, TXNL1, MRPL53, MRPL52, ACAA2, BSG, SUCLG2, LIG1, SYNJ2BP, MAPK1, NME2, TIMM8A1, NME1, RPS14, MDH2, MRPL43, MDH1, ALDOA, CHCHD1, ALDOC, SFXN1, TXN1, ACAT1, FAM213A, ARG2, IDH2, IDH1, FAM162A, GPD2, GPD1, TIMM10B, MAP2K2, PHB, MAOA, GARS, OCIAD1, CCT7, ACAD11, PARP1, BCO2, ARL2BP, PKM, GPX1, MTHFD2, ATAD3A, DYNLL1, GPX…	1141	1721	19662	2.00259	1.54625e-19	1.28854e-20	3.38572e-19
GOTERM_CC_DIRECT	GO:0015935~small ribosomal subunit	22	1.83333	2.40883e-20	RPSA, MRPS12, RPS9, RPS6, RPS4X, RPS2, RPS5, RPS3, GM10653, RPS25, RPS26, RPS18, RPS28, RPS29, RPS16, NPM1, RPS15, RPS20, RPS21, RPS27A, RPS23, RPS24	1141	29	19662	13.0727	1.65487e-17	1.27297e-18	3.62355e-17
GOTERM_CC_DIRECT	GO:0005925~focal adhesion	75	6.25	6.53891e-20	RPL18, RPL19, LMO7, RPLP2, PDLIM1, RPS2, RPS3, B2M, ACTG1, RPLP0, PCBP2, RPL12, CAT, AHNAK, BSG, ACTN4, EFNB2, G3BP1, ACTN1, RPS4X, MYH9, PPP1CB, MAPK1, RPS18, RPS19, GNB2, RPS16, RPS17, RPS14, RPS15, RPS13, RPS10, RPS11, CNN3, MME, CDH1, RPL38, CD9, HNRNPK, RPL7, RPS29, RPL6, RPL31, RPL9, RPL8, NPM1, RPL3, RPL5, RPL10A, RPL7A, PABPC1, RPL4, HSPA8, PLEC, HSPA9, ACTB, P4HB, MAP2K2, RPS9, RPL27, CS…	1141	391	19662	3.30542	4.49223e-17	3.20874e-18	9.83633e-17
GOTERM_CC_DIRECT	GO:0071013~catalytic step 2 spliceosome	36	3	1.72958e-19	SRSF1, RALY, SNRPD3, PPIL1, SNRPB2, LSM7, SNRPD1, SNRPD2, SYNCRIP, SF3B3, HNRNPA3, PRPF19, HNRNPM, HNRNPK, RBM8A, PRPF8, HNRNPF, SRRM1, HNRNPC, PABPC1, BCAS2, SNRPA1, MAGOH, HNRNPA2B1, DDX5, SF3A1, HNRNPR, HNRNPU, EIF4A3, SNRPB, RBMXL1, PHF5A, HNRNPH1, SNRPF, SNRPE, SNRPG	1141	96	19662	6.46209	1.18822e-16	7.92149e-18	2.60177e-16
GOTERM_CC_DIRECT	GO:0005913~cell-cell adherens junction	65	5.41667	6.15984e-19	HSP90AB1, LDHA, RPL14, RPL15, EIF5, LMO7, PDLIM1, RANGAP1, RPS2, LARP1, BZW2, PKM, BZW1, SND1, PCBP1, RANBP1, FAM129B, CLINT1, AHNAK, BSG, RAN, PFKP, OLA1, MYH9, RSL1D1, EIF4G2, KRT18, SERBP1, EEF1G, EEF1D, EPS8L2, ALDOA, PPME1, CNN3, SNX5, CDH1, TAGLN2, RPS26, PSMB6, HNRNPK, RPL6, ATIC, EIF3E, PLIN3, FASN, IDH1, NDRG1, RPL7A, HSPA8, NUDC, PLEC, RPL24, GLOD4, YWHAE, PARK7, ANXA2, CCNB2, CSNK1D, E…	1141	316	19662	3.54461	4.23181e-16	2.64488e-17	9.26611e-16
GOTERM_CC_DIRECT	GO:0043209~myelin sheath	43	3.58333	5.30498e-14	ALDOA, ATP1B1, PGAM1, STIP1, PRDX2, CCT2, CCT3, COX5B, GPI1, PKM, GSTM1, ACTG1, CKMT1, NDRG1, PDHA1, GSTO1, TUBA1B, GAPDH, RPS27A, HSPA8, TUBB4B, HSPA9, ACTB, EEF1A1, TCP1, HSP90AA1, SLC25A4, PHB, FAM213B, ATP1A1, IDH3A, NME2, CCT5, GNB2, PPIA, NME1, PHGDH, PEBP1, MYH14, HSPD1, UBA52, MDH2, MDH1	1141	192	19662	3.85931	3.64582e-11	2.14462e-12	7.9825e-11
GOTERM_CC_DIRECT	GO:0000502~proteasome complex	24	2	9.13737e-13	UBXN1, TXNL1, RAD23B, SHFM1, PSMB5, PSMA2, PSMB4, PSMA1, PSMD14, PSMB7, PSMB6, PSMC5, PSMB1, PSMA6, PSMA5, PSMC3, PSMA4, PSMC2, PSMB3, PSMA3, PSMD2, PSMD3, PSMD6, PSMD7	1141	66	19662	6.26627	6.27721e-10	3.48734e-11	1.37448e-09
GOTERM_CC_DIRECT	GO:0019013~viral nucleocapsid	15	1.25	9.26967e-13	HNRNPA3, SNRPA1, HNRNPK, U2AF2, SNRPD3, HNRNPA2B1, U2AF1, HNRNPD, SNRPD2, SNRPC, SNRNP70, HNRNPH1, HNRNPR, HNRNPU, HNRNPAB	1141	22	19662	11.7493	6.36798e-10	3.35156e-11	1.39435e-09
GOTERM_CC_DIRECT	GO:0031012~extracellular matrix	50	4.16667	2.06219e-11	CCT2, RPS3, PKM, ACTG1, TUBB5, RPN1, RPL11, RPL12, RPL35A, HSP90AA1, RAN, PFKP, CCT6A, MYH9, HNRNPU, RPS18, RPS19, RPS16, RPS17, RPS14, EIF4A1, TOMM20, CTSD, RPS13, RPS10, RPS11, RPS15A, RPS25, HNRNPM, HNRNPK, RPL9, RPS20, GAPDH, HSPA8, PLEC, HSPA9, TUBB4B, P4HB, RPSA, RPL27, DDX5, RPS5, RPS7, FBLN1, HSP90B1, RPL23, RPL22, SFPQ, HSPD1, DMBT1	1141	294	19662	2.93066	1.41673e-08	7.08364e-10	3.10211e-08
GOTERM_CC_DIRECT	GO:0016020~membrane	512	42.6667	2.33583e-11	RPL18, SC5D, LDHA, RPL19, RPL14, RPL13, TGOLN1, RPL15, PGAM1, RPLP2, SYNCRIP, STOML2, RANGAP1, B2M, SSR1, MAGED1, ACTG1, TMEM147, APP, MALL, MED28, AQP11, NAA10, RPLP0, RPL10, RPL11, RPL12, GNG5, HIGD1A, BSG, CYP3A13, ROCK2, CYP3A11, PTBP1, CDHR2, CDHR5, MYH9, ERGIC1, LPCAT3, RPS18, RPS19, RCC2, RPS16, RPS17, NME1, RPS14, EIF2S1, RPS15, RPS12, RPS13, CYP2D26, RPS10, RPS11, SLC30A10, MYBBP1A, TM6S…	1141	6998	19662	1.26078	1.60472e-08	7.64151e-10	3.51374e-08
GOTERM_CC_DIRECT	GO:0033290~eukaryotic 48S preinitiation complex	12	1	2.61483e-11	EIF3D, EIF3A, EIF3B, EIF3G, EIF3H, EIF2S1, EIF3E, EIF3F, EIF3K, EIF3L, EIF3I, EIF3M	1141	15	19662	13.7858	1.79639e-08	8.1654e-10	3.93343e-08
GOTERM_CC_DIRECT	GO:0005903~brush border	24	2	3.44943e-11	SOAT2, SIS, MYO1A, SLC38A2, ACTN4, SLC5A1, CDHR2, VIL1, MME, ACTN1, ANKS4B, ENPEP, MYH9, ESPN, PROM1, CORO2A, SLC2A2, PLS1, USH1C, TREH, MYH14, LCT, MYO5B, PLEC	1141	77	19662	5.37109	2.36976e-08	1.03033e-09	5.1889e-08
GOTERM_CC_DIRECT	GO:0005852~eukaryotic translation initiation factor 3 complex	12	1	7.9274e-11	ABCE1, EIF3D, EIF3A, EIF3B, EIF3G, EIF3H, EIF3E, EIF3F, EIF3K, EIF3L, EIF3I, EIF3M	1141	16	19662	12.9242	5.44613e-08	2.26922e-09	1.1925e-07
GOTERM_CC_DIRECT	GO:0043231~intracellular membrane-bounded organelle	89	7.41667	1.97409e-10	PTGES3, CYP2C66, CYP2C65, ACOX1, SC5D, TSPO, HIP1R, CYP2S1, CYP2J6, PRDX5, SYNCRIP, SULT2B1, RANGAP1, CNOT1, YBX1, ATP2B1, LSM14A, APOB, APP, RDH7, CISD3, PGRMC1, PCBP1, CAT, PDHA1, DDOST, CLINT1, CTSZ, CYP2C55, CYP3A13, CYP3A11, LIG1, CYP2C29, ZDHHC7, CYB5B, SLC9A3R1, CYP2B10, MCM3, POR, SARNP, G6PC, DGAT1, DGAT2, ALDH1B1, PSMA4, IPO5, CYP2D26, CTSB, SLC27A2, MYBBP1A, HSD17B11, GLTSCR2, CYP3A25,…	1141	751	19662	2.04217	1.3562e-07	5.42481e-09	2.96959e-07
GOTERM_CC_DIRECT	GO:0005689~U12-type spliceosomal complex	14	1.16667	7.3212e-10	SNRPD3, LSM7, SNRPD1, SNRPD2, SF3B5, SF3B4, YBX1, SF3B3, SNRPB, DHX15, PHF5A, SNRPF, SNRPE, SNRPG	1141	27	19662	8.93524	5.02966e-07	1.93449e-08	1.10131e-06
GOTERM_CC_DIRECT	GO:0016282~eukaryotic 43S preinitiation complex	11	0.916667	9.4983e-10	EIF3D, EIF3A, EIF3B, EIF3G, EIF3H, EIF3E, EIF3F, EIF3K, EIF3L, EIF3I, EIF3M	1141	15	19662	12.637	6.52533e-07	2.41679e-08	1.42881e-06
GOTERM_CC_DIRECT	GO:0034709~methylosome	10	0.833333	1.34806e-09	PRMT1, ERH, SNRPD3, PRMT5, SNRPD1, SNRPB, SNRPD2, SNRPF, SNRPE, SNRPG	1141	12	19662	14.3602	9.26115e-07	3.30755e-08	2.02785e-06
GOTERM_CC_DIRECT	GO:0005839~proteasome core complex	12	1	2.45634e-09	PSMB5, PSMA2, PSMB4, PSMA1, PSMB7, PSMB6, PSMB1, PSMA6, PSMA5, PSMA4, PSMB3, PSMA3	1141	20	19662	10.3394	1.6875e-06	5.81898e-08	3.69502e-06
GOTERM_CC_DIRECT	GO:0043234~protein complex	74	6.16667	1.02379e-08	PTGES3, GNA11, GSTM1, AKT1, MAGED1, PRMT1, PRMT5, TUBB5, SLC51A, KPNB1, DDOST, TOP2A, HIGD1A, RBBP4, HSP90AA1, ACTN4, SUCLG2, RAN, MTA2, DDX39B, CFTR, CDK4, MYH9, MBD2, UBE2N, MAPK1, SMARCE1, GNB2, RFC1, EPS8L2, SMARCA4, ALDOA, HMGB2, NHP2L1, FKBP4, NFKBIA, NLRP1A, STIP1, SOX9, SET, AKT1S1, PYCARD, ZC3H12A, ACTL6A, HNRNPC, TCF3, FEN1, MYO5B, HSPA8, TRP53, ACTB, NASP, CDC20, ATP1A1, PRPSAP1, CPS1,…	1141	628	19662	2.03055	7.03341e-06	2.34448e-07	1.54006e-05
GOTERM_CC_DIRECT	GO:0005783~endoplasmic reticulum	127	10.5833	1.65917e-08	SC5D, SYNCRIP, EIF5A, TAPBP, SSR1, TMEM147, APOB, H13, UBXN2A, AQP11, PGRMC1, INSIG1, RPN1, CES1F, RPL10, CES1D, CREB3L3, RPN2, SLC51A, DDOST, TOR1AIP2, CYP2C55, CYP3A13, CYP3A11, MOGS, CYP2B10, ERGIC1, LPCAT3, POR, TMEM208, NPC2, SEC61B, MLEC, CYP2D26, TM6SF2, CNBP, CYP3A25, EEF1B2, IFITM3, MANF, BCHE, ENTPD5, DNAJA1, TMED10, TRP53, REEP6, P4HB, TMEM97, SEC11C, MAP2K2, H2-Q1, EPHX1, FAM213B, ATP…	1141	1323	19662	1.65419	1.13984e-05	3.67694e-07	2.49585e-05
GOTERM_CC_DIRECT	GO:0005685~U1 snRNP	11	0.916667	2.35861e-08	SNRPD3, SNRPD1, SNRPB, SNRPD2, LUC7L2, SNRPC, SNRNP70, SNRPF, SNRPE, LUC7L3, SNRPG	1141	19	19662	9.97657	1.62035e-05	5.06363e-07	3.548e-05
GOTERM_CC_DIRECT	GO:0005743~mitochondrial inner membrane	52	4.33333	3.49648e-08	CYB5R3, STOML2, COX5B, RPS3, FAHD1, ATAD3A, UQCR10, NDUFS4, CPOX, GPX4, SLC25A1, HADH, HIGD1A, ACAA2, SQRDL, SLC25A4, NDUFC2, TMEM70, CYB5B, TIMM23, DHRS1, COQ2, TIMM8A1, TOMM22, MDH2, NDUFB6, NDUFB8, SFXN1, ACAT1, ALDH3A2, MTCH2, MRPL17, CKMT1, IDH2, ABCD3, SLC25A45, ACSL5, GPD2, TIMM10B, SHMT2, NDUFA8, COX7A1, PHB, CPS1, NDUFA1, NDUFV3, SDHB, UCP2, PHB2, UGT2B5, HSPD1, SLC25A15	1141	387	19662	2.31544	2.40205e-05	7.27903e-07	5.25967e-05
GOTERM_CC_DIRECT	GO:0005686~U2 snRNP	11	0.916667	4.47158e-08	SNRPA1, SNRPD3, SNRPB2, SNRPD1, SNRPB, SNRPD2, PHF5A, SF3B5, SF3A1, SNRPE, SNRPG	1141	20	19662	9.47774	3.07193e-05	9.03522e-07	6.72649e-05
GOTERM_CC_DIRECT	GO:0005832~chaperonin-containing T-complex	8	0.666667	7.02676e-08	CCT7, CCT5, TCP1, CCT4, CCT8, CCT2, CCT6A, CCT3	1141	9	19662	15.3176	4.82727e-05	1.37925e-06	0.000105702
GOTERM_CC_DIRECT	GO:0016324~apical plasma membrane	45	3.75	1.82062e-07	HSP90AB1, ATP1B1, SLC22A18, HIP1R, SLC5A1, IL18, LMO7, SLC7A9, PRKG2, ENPEP, SLC29A1, ATP2B1, CD9, SLC2A5, SLC2A2, NPC1L1, SLC4A7, ITPK1, MUC13, DPEP1, PLEC, MYO1A, HSP90AA1, SLC12A2, CDHR2, ATP1A1, CFTR, BIRC5, CDHR5, SLC9A3R1, SLCO2B1, KCNK1, ANXA4, ABCG8, PROM1, SLC26A3, CYBA, KCNN4, ABCG5, SLC17A4, S100G, AHCYL1, CTSB, ABCC2, SLC46A1	1141	328	19662	2.36418	0.000125069	3.47435e-06	0.000273872
GOTERM_CC_DIRECT	GO:0036464~cytoplasmic ribonucleoprotein granule	12	1	2.04125e-07	ACTB, DHX9, RPL6, ROCK2, RPLP0, TUBB5, PABPC1, RPS6, RPS4X, NCL, HNRNPU, RPL28	1141	28	19662	7.38525	0.000140224	3.79011e-06	0.000307061
GOTERM_CC_DIRECT	GO:0015934~large ribosomal subunit	10	0.833333	2.16732e-07	RPL17, MRPL15, RPL13A, RBM3, NPM1, RPL8, RPL27A, RPL10A, RPL4, MRPL30	1141	18	19662	9.57347	0.000148884	3.91828e-06	0.000326024
GOTERM_CC_DIRECT	GO:0005687~U4 snRNP	8	0.666667	2.2243e-07	SNRPD3, DDX39B, SNRPD1, SNRPB, SNRPD2, SNRPF, SNRPE, SNRPG	1141	10	19662	13.7858	0.000152798	3.91819e-06	0.000334596
GOTERM_CC_DIRECT	GO:0042470~melanosome	22	1.83333	2.68133e-07	HSP90AB1, P4HB, BSG, AHCY, HSP90AA1, RAN, NAP1L1, PDIA6, YWHAE, ANXA2, LAMP1, SLC1A5, HSP90B1, CCT4, SND1, FASN, RPN1, TMED10, CTSD, SYPL, CTSB, HSPA8	1141	101	19662	3.75356	0.00018419	4.60517e-06	0.000403345
GOTERM_CC_DIRECT	GO:0000785~chromatin	24	2	8.56554e-07	HMGN1, TRP53, HMGN2, NUCKS1, RAN, TRIM28, HNRNPA2B1, CBX3, MCM2, MBD2, CDK4, UBE2B, PARK7, MAGED1, RAD21, HDAC2, HDAC1, CCND2, PLK1, NEDD4, SFPQ, H2AFY, NFE2L2, TMPO	1141	126	19662	3.28233	0.00058828	1.43524e-05	0.00128849
GOTERM_CC_DIRECT	GO:0071541~eukaryotic translation initiation factor 3 complex, eIF3m	7	0.583333	9.49296e-07	EIF3D, EIF3A, EIF3B, EIF3H, EIF3F, EIF3I, EIF3M	1141	8	19662	15.0782	0.000651954	1.55277e-05	0.00142799
GOTERM_CC_DIRECT	GO:0071004~U2-type prespliceosome	9	0.75	1.05573e-06	U2AF2, LSM7, SNRPB, LUC7L2, SNRPC, SNRNP70, SF3A1, LUC7L3, SNRPG	1141	16	19662	9.69314	0.000725025	1.6867e-05	0.0015881
GOTERM_CC_DIRECT	GO:0002199~zona pellucida receptor complex	8	0.666667	2.72473e-06	CCT7, CCT5, TCP1, CCT4, CCT8, CCT2, CCT6A, CCT3	1141	13	19662	10.6045	0.00187014	4.25421e-05	0.00409867
GOTERM_CC_DIRECT	GO:0005844~polysome	13	1.08333	3.90711e-06	EIF4B, RPS25, FUS, RPL17, RPL7, PSMA6, EIF4H, YBX3, RPS6, RPS4X, NAA38, DAZAP1, RPS3	1141	43	19662	5.20975	0.00268059	5.9647e-05	0.00587722
GOTERM_CC_DIRECT	GO:0048471~perinuclear region of cytoplasm	70	5.83333	7.48683e-06	PTGES3, TSPAN1, HIP1R, PRDX5, MRFAP1, RANGAP1, YBX1, APP, MT2, MT1, CLINT1, SEC23A, HSP90AA1, ACTN4, SYNJ2BP, SLC9A3R1, CDK4, MCM3, TAF10, NME2, DGAT2, GNB2, VAMP8, NME1, SERBP1, CDK2AP1, CTSB, FUS, COBL, HMGB2, FKBP4, TRA2B, ALDOB, CDH1, MANF, HNRNPL, VDR, SET, EIF3G, RNF128, DNAJA1, PCSK9, NDRG1, ACSL3, MYO5B, HSPA8, PLEC, ODC1, PLA2G16, MAP2K2, CDC20, RPS6, ANXA4, 2810417H13RIK, GABARAP, PARK7…	1141	692	19662	1.74315	0.00513027	0.000111808	0.0112617
GOTERM_CC_DIRECT	GO:0031526~brush border membrane	16	1.33333	9.09794e-06	HSP90AB1, HSP90AA1, SLC5A1, CDHR2, SLC7A9, CDHR5, SLC9A3R1, KCNK1, SLC6A19, MTTP, SLC26A3, SLC2A2, NPC1L1, ABCC2, SLC46A1, SLC27A4	1141	70	19662	3.9388	0.00623082	0.000132976	0.0136849
GOTERM_CC_DIRECT	GO:0034719~SMN-Sm protein complex	8	0.666667	1.55668e-05	STRAP, SNRPD3, SNRPD1, SNRPB, SNRPD2, SNRPF, SNRPE, SNRPG	1141	16	19662	8.61613	0.0106375	0.000222777	0.0234142
GOTERM_CC_DIRECT	GO:0071011~precatalytic spliceosome	10	0.833333	1.8161e-05	BCAS2, NHP2L1, SNRPD3, SNRPD1, SNRPD2, PHF5A, SNRNP70, SF3B5, SNRPE, SNRPG	1141	28	19662	6.15438	0.0123992	0.000254594	0.0273157
GOTERM_CC_DIRECT	GO:0005682~U5 snRNP	8	0.666667	2.51387e-05	SNRPD3, PRPF8, SNRPD1, SNRPB, SNRPD2, SNRPE, TXNL4A, SNRPG	1141	17	19662	8.1093	0.0171223	0.000345351	0.037809
GOTERM_CC_DIRECT	GO:0005789~endoplasmic reticulum membrane	69	5.75	3.16177e-05	CYB5R3, SC5D, CYP2S1, CYP2J6, EIF5A, TAPBP, SSR1, TMEM147, H13, PGRMC1, RPN1, CREB3L3, SLC51A, DDOST, AGPAT2, TOR1AIP2, SEC23A, CYP2C55, CYP3A13, LPGAT1, CYP3A11, CYP2C29, MOGS, CYP2B10, CDS1, KRTCAP2, ERGIC1, LPCAT3, POR, TMEM208, DGAT1, MLEC, CYP2D26, SLC27A2, TM6SF2, SEC61G, SLC27A4, SRI, CYP3A25, FKBP4, ANKS4B, ALDH3A2, FMO5, TMED10, ACSL3, ACSL5, REEP6, SOAT2, NAT8, MOGAT2, SEC11C, TMBIM6, F…	1141	710	19662	1.67468	0.0214875	0.000425825	0.0475512
GOTERM_CC_DIRECT	GO:0016607~nuclear speck	28	2.33333	5.71759e-05	SRSF1, SRSF10, U2AF2, WBP11, CXXC1, NONO, PRPF19, RBM8A, PRPF8, NPM1, U2AF1, LUC7L2, SRRM1, ACIN1, SNRNP70, ARL6IP4, LUC7L3, CHTOP, MAGOH, ALYREF, DDX39B, RNPS1, SRSF3, SARNP, SRSF2, EIF4A3, SRSF6, PHF5A	1141	205	19662	2.35367	0.0385195	0.000755118	0.0859739
GOTERM_CC_DIRECT	GO:0022626~cytosolic ribosome	8	0.666667	5.87823e-05	RPL23, NAA10, RPL27A, RPL11, RPL24, RPL5, TXNL4A, RPL29	1141	19	19662	7.25569	0.0395801	0.000761684	0.0883884
GOTERM_CC_DIRECT	GO:0042555~MCM complex	6	0.5	6.72486e-05	MCM7, MCM2, MCM3, MCM4, MCM5, MCM6	1141	9	19662	11.4882	0.0451503	0.000855214	0.101113
GOTERM_CC_DIRECT	GO:0019773~proteasome core complex, alpha-subunit complex	6	0.5	6.72486e-05	PSMA2, PSMA1, PSMA6, PSMA5, PSMA4, PSMA3	1141	9	19662	11.4882	0.0451503	0.000855214	0.101113
GOTERM_CC_DIRECT	GO:0005811~lipid particle	14	1.16667	9.01076e-05	CYB5R3, HSD17B11, PRPF19, IRAK1, DGAT2, HSD17B13, PLIN3, CES1F, HSPA4, CES1D, RAP1B, GAPDH, ACSL3, ANXA2	1141	66	19662	3.65533	0.0600294	0.00112494	0.135461
GOTERM_CC_DIRECT	GO:0005697~telomerase holoenzyme complex	8	0.666667	0.00012245	PTGES3, SNRPD3, SNRPB, HNRNPC, SNRPE, NOP10, NHP2, HNRNPU	1141	21	19662	6.56467	0.0806865	0.00150116	0.18404
GOTERM_CC_DIRECT	GO:0008250~oligosaccharyltransferase complex	6	0.5	0.000128062	STT3B, STT3A, RPN1, RPN2, KRTCAP2, DDOST	1141	10	19662	10.3394	0.0842249	0.0015424	0.192468
GOTERM_CC_DIRECT	GO:0000784~nuclear chromosome, telomeric region	20	1.66667	0.000130666	CDK1, GAR1, CBX3, SSB, MCM2, MCM3, MCM4, PPP1CB, MCM5, CBX5, MCM6, PPP1CA, MCM7, PCNA, H3F3A, H2AFY, H3F3B, PARP1, NHP2, FEN1	1141	127	19662	2.71374	0.0858616	0.00154662	0.196377
GOTERM_CC_DIRECT	GO:0016363~nuclear matrix	17	1.41667	0.000136826	TRP53, LMNB1, DDX39B, CXXC1, NONO, VDR, HNRNPM, UHRF1, KRT18, PSMA6, PHB2, SFPQ, NPM1, KRT8, SRRM1, AKAP8, PHF5A	1141	97	19662	3.02009	0.0897227	0.00159205	0.205627
GOTERM_CC_DIRECT	GO:0097526~spliceosomal tri-snRNP complex	5	0.416667	0.000153452	SNRPD3, LSM7, SNRPD1, LSM4, SNRPG	1141	6	19662	14.3602	0.100062	0.00175562	0.230586
GOTERM_CC_DIRECT	GO:0034715~pICln-Sm protein complex	5	0.416667	0.000153452	SNRPD3, SNRPD1, SNRPD2, SNRPF, SNRPE	1141	6	19662	14.3602	0.100062	0.00175562	0.230586
GOTERM_CC_DIRECT	GO:0005741~mitochondrial outer membrane	22	1.83333	0.000206462	CYB5R3, TSPO, SLC25A4, MAOA, RMDN3, SYNJ2BP, BAD, CYB5B, VAT1, TOMM7, MTCH2, TOMM6, TOMM5, NME1, BAX, PHB2, BNIP3L, TOMM20, PEBP1, TOMM22, ACSL3, ACSL5	1141	153	19662	2.47784	0.132252	0.00232277	0.310126
GOTERM_CC_DIRECT	GO:0044297~cell body	17	1.41667	0.00024935	TCP1, ATP6AP2, CCT2, CCT6A, CCT3, RPS6, PARK7, RPL28, GABARAP, CCT7, CCT5, CCT4, GNB2, CCT8, CACYBP, TUBB5, GSTO1	1141	102	19662	2.87204	0.157452	0.00275949	0.374435
GOTERM_CC_DIRECT	GO:0005732~small nucleolar ribonucleoprotein complex	7	0.583333	0.000266627	LSM6, LSM7, NOP58, NOP56, SNRPF, NHP2, SNRPG	1141	17	19662	7.09563	0.167396	0.00290367	0.400331
GOTERM_CC_DIRECT	GO:0022624~proteasome accessory complex	7	0.583333	0.000266627	PSMD14, PSMC5, PSMC3, PSMC2, PSMD2, PSMD3, PSMD6	1141	17	19662	7.09563	0.167396	0.00290367	0.400331
GOTERM_CC_DIRECT	GO:0031090~organelle membrane	16	1.33333	0.000318301	CYP2C55, CYP3A25, CYP3A13, SEC11C, CYP2S1, CYP3A11, CYP2J6, CYP2C29, CYP4F14, EPHX1, CYP2B10, FMO5, PGRMC1, FAAH, CYP2D26, SPCS1	1141	94	19662	2.93315	0.196444	0.00341148	0.477745
GOTERM_CC_DIRECT	GO:0005683~U7 snRNP	5	0.416667	0.000341568	SNRPD3, SNRPB, SNRPF, SNRPE, SNRPG	1141	7	19662	12.3088	0.20919	0.00360421	0.512582
GOTERM_CC_DIRECT	GO:0001651~dense fibrillar component	5	0.416667	0.000341568	VDR, NHP2L1, GAR1, NCL, FBL	1141	7	19662	12.3088	0.20919	0.00360421	0.512582
GOTERM_CC_DIRECT	GO:0042382~paraspeckles	5	0.416667	0.000341568	NONO, HNRNPM, NEAT1, SFPQ, NUDT21	1141	7	19662	12.3088	0.20919	0.00360421	0.512582
GOTERM_CC_DIRECT	GO:0005902~microvillus	14	1.16667	0.000393189	MYO1A, PTPRH, VIL1, IQGAP2, CFTR, ANKS4B, SLC9A3R1, ESPN, PROM1, CBR1, NEDD4, USH1C, FABP2, SLC27A4	1141	76	19662	3.17436	0.236753	0.00408518	0.589836
GOTERM_CC_DIRECT	GO:0042627~chylomicron	6	0.5	0.000564832	APOA4, APOB, APOA1, APOC3, APOC2, LSR	1141	13	19662	7.95335	0.321689	0.00577652	0.846302
GOTERM_CC_DIRECT	GO:0000243~commitment complex	5	0.416667	0.000651743	U2AF2, SNRPD3, SNRPD1, SNRPC, SNRNP70	1141	8	19662	10.7702	0.361027	0.00656502	0.975928
GOTERM_CC_DIRECT	GO:0005720~nuclear heterochromatin	8	0.666667	0.000688632	ALDOA, VDR, UHRF1, TCP1, TRIM28, H2AFZ, CBX3, CBX5	1141	27	19662	5.10585	0.377027	0.00683527	1.0309
GOTERM_CC_DIRECT	GO:0000792~heterochromatin	9	0.75	0.000719833	VDR, UHRF1, TCP1, HDAC2, HDAC1, DNMT1, MBD2, CBX5, SMARCA4	1141	35	19662	4.43115	0.390248	0.00704228	1.07737
GOTERM_CC_DIRECT	GO:0016323~basolateral plasma membrane	25	2.08333	0.000724897	HSP90AB1, ATP1B1, SLC16A10, CDH1, SLC7A7, ATP2B1, SLC29A1, SLC2A2, SLC4A7, SLC39A5, SLC4A4, MYO1A, HSP90AA1, SLC12A2, ATP1A1, CFTR, MTTP, ANXA2, KCNN4, VAMP8, ABCC3, CAR9, S100G, HEPH, SLC40A1	1141	203	19662	2.1222	0.392367	0.00699213	1.08491
GOTERM_CC_DIRECT	GO:0000790~nuclear chromatin	27	2.25	0.000770401	HMGB2, BUD31, TCF7L2, HNRNPK, H2AFZ, H2AFY, ACTL6A, HNRNPC, TCF3, TRP53, ACTB, RBBP4, NUCKS1, MTA2, NASP, ARID1A, MBD2, UBE2B, JUNB, UHRF1, HDAC2, HDAC1, SMARCE1, JUN, MYEOV2, AKAP8, SMARCA4	1141	228	19662	2.04066	0.411083	0.00732677	1.15265
GOTERM_CC_DIRECT	GO:0030687~preribosome, large subunit precursor	8	0.666667	0.000872676	EBNA1BP2, NIP7, RPLP0, RPLP1, RPLP2, FTSJ3, MRTO4, NSA2	1141	28	19662	4.9235	0.451073	0.00818264	1.30473
GOTERM_CC_DIRECT	GO:0005763~mitochondrial small ribosomal subunit	8	0.666667	0.000872676	MRPS17, MRPL42, MRPS28, MRPS18B, MRPS14, MRPS9, MRPS12, MRPS24	1141	28	19662	4.9235	0.451073	0.00818264	1.30473
GOTERM_CC_DIRECT	GO:0005742~mitochondrial outer membrane translocase complex	5	0.416667	0.00111934	TOMM7, TOMM6, TOMM5, TOMM20, TOMM22	1141	9	19662	9.57347	0.536717	0.0103436	1.67063
GOTERM_CC_DIRECT	GO:0030532~small nuclear ribonucleoprotein complex	5	0.416667	0.00111934	NOLC1, PRPF8, SNRPB2, SNRPD2, SNRPF	1141	9	19662	9.57347	0.536717	0.0103436	1.67063
GOTERM_CC_DIRECT	GO:0031528~microvillus membrane	7	0.583333	0.00125209	PROM1, CDHR2, CAR9, CDHR5, SLC9A3R1, DPEP1, MTTP	1141	22	19662	5.48299	0.577145	0.0114108	1.86703
GOTERM_CC_DIRECT	GO:0016281~eukaryotic translation initiation factor 4F complex	4	0.333333	0.00177948	EIF4B, EIF4G2, EIF4E, EIF4H	1141	5	19662	13.7858	0.705829	0.015971	2.64365
GOTERM_CC_DIRECT	GO:0097452~GAIT complex	4	0.333333	0.00177948	RPL13A, EPRS, SYNCRIP, GAPDH	1141	5	19662	13.7858	0.705829	0.015971	2.64365
GOTERM_CC_DIRECT	GO:0005838~proteasome regulatory particle	5	0.416667	0.00178019	PSMC5, PSMD2, PSMD3, PSMD6, PSMD7	1141	10	19662	8.61613	0.705972	0.0157714	2.64468
GOTERM_CC_DIRECT	GO:0005635~nuclear envelope	20	1.66667	0.0020359	TOR1AIP2, SLC22A18, LMNB1, RAN, CBX3, UBE2I, RANGAP1, CSE1L, RRM2, GPX4, BAX, RRM1, BNIP3L, PGRMC2, POLR2M, TMPO, PARP1, KPNB1, LBR, MGST2	1141	158	19662	2.1813	0.753425	0.0177897	3.01917
GOTERM_CC_DIRECT	GO:0005761~mitochondrial ribosome	7	0.583333	0.00256014	MRPL40, MRPL13, MRPS12, CHCHD1, MRPS24, MRPL19, MRPL30	1141	25	19662	4.82503	0.82814	0.0220454	3.7827
GOTERM_CC_DIRECT	GO:0000775~chromosome, centromeric region	18	1.5	0.00332024	PPP2R1A, MKI67, CBX3, RANGAP1, BIRC5, CBX5, STRA13, RAD21, NUDCD2, RCC2, PLK1, CENPA, CENPB, PPP2CA, CENPV, ZFP207, CFDP1, BUB3	1141	141	19662	2.19986	0.898206	0.028156	4.87979
GOTERM_CC_DIRECT	GO:0070937~CRD-mediated mRNA stability complex	4	0.333333	0.00340552	DHX9, SYNCRIP, HNRNPU, YBX1	1141	6	19662	11.4882	0.904017	0.0285186	5.00214
GOTERM_CC_DIRECT	GO:0001740~Barr body	4	0.333333	0.00340552	H2AFZ, H3F3A, H2AFY, H3F3B	1141	6	19662	11.4882	0.904017	0.0285186	5.00214
GOTERM_CC_DIRECT	GO:0071204~histone pre-mRNA 3'end processing complex	4	0.333333	0.00340552	SNRPB, SYNCRIP, YBX1, SLBP	1141	6	19662	11.4882	0.904017	0.0285186	5.00214
GOTERM_CC_DIRECT	GO:0000932~cytoplasmic mRNA processing body	12	1	0.00343904	LSM14A, PSMA2, EIF4E, PSMA6, PSMC3, LSM6, PSMA4, PSMC2, LSM4, ZC3H12A, CNOT1, CAPRIN1	1141	74	19662	2.79442	0.906209	0.0284495	5.05019
GOTERM_CC_DIRECT	GO:0034361~very-low-density lipoprotein particle	6	0.5	0.00381405	APOA4, APOB, APOA1, APOC3, APOC2, LSR	1141	19	19662	5.44176	0.927579	0.0311347	5.58626
GOTERM_CC_DIRECT	GO:0032040~small-subunit processome	8	0.666667	0.00410481	IMP3, EMG1, NHP2L1, NOP58, NOP56, IMP4, FBL, RPS7	1141	36	19662	3.82939	0.940739	0.033081	5.99995
GOTERM_CC_DIRECT	GO:0010494~cytoplasmic stress granule	8	0.666667	0.00481404	LSM14A, EIF4E, EIF2S1, G3BP1, DDX1, PABPC1, CAPRIN1, YBX1	1141	37	19662	3.72589	0.963674	0.0382519	7.00193
GOTERM_CC_DIRECT	GO:0005762~mitochondrial large ribosomal subunit	8	0.666667	0.00481404	MRPL52, MRPL13, MRPL15, MRPL17, MRPL36, MRPL19, MRPL33, MRPL43	1141	37	19662	3.72589	0.963674	0.0382519	7.00193
GOTERM_CC_DIRECT	GO:0005657~replication fork	6	0.5	0.00484584	TRP53, UHRF1, HDAC2, PCNA, DNMT1, UBE2B	1141	20	19662	5.16968	0.964463	0.0380612	7.04662
GOTERM_CC_DIRECT	GO:0000307~cyclin-dependent protein kinase holoenzyme complex	6	0.5	0.00484584	CDKN1A, CCND1, CCND2, CKS2, PCNA, CDK4	1141	20	19662	5.16968	0.964463	0.0380612	7.04662
GOTERM_CC_DIRECT	GO:0005747~mitochondrial respiratory chain complex I	9	0.75	0.00519845	NDUFV3, NDUFB6, NDUFS4, NDUFA8, NDUFB8, NDUFS8, NDUFC2, NDUFA1, PARK7	1141	47	19662	3.29979	0.972142	0.0403214	7.54083
GOTERM_CC_DIRECT	GO:0005641~nuclear envelope lumen	5	0.416667	0.0052697	APP, BCHE, FAM3B, CACYBP, TUBB5	1141	13	19662	6.62779	0.97348	0.0404092	7.64039
GOTERM_CC_DIRECT	GO:0005793~endoplasmic reticulum-Golgi intermediate compartment	11	0.916667	0.00558611	PROM1, NUCB1, SLC35C2, NAT8, HMGB1, P4HB, TMED10, PDIA6, ANPEP, TMED9, ERGIC1	1141	68	19662	2.78757	0.978686	0.0423191	8.08134
GOTERM_CC_DIRECT	GO:0031428~box C/D snoRNP complex	4	0.333333	0.00570348	NHP2L1, NOP58, NOP56, FBL	1141	7	19662	9.847	0.980347	0.0427218	8.24441
GOTERM_CC_DIRECT	GO:0017101~aminoacyl-tRNA synthetase multienzyme complex	4	0.333333	0.00570348	AIMP1, EPRS, RPL5, KARS	1141	7	19662	9.847	0.980347	0.0427218	8.24441
GOTERM_CC_DIRECT	GO:0005688~U6 snRNP	4	0.333333	0.00570348	LSM6, LSM7, DDX39B, LSM4	1141	7	19662	9.847	0.980347	0.0427218	8.24441
GOTERM_CC_DIRECT	GO:0070469~respiratory chain	10	0.833333	0.00586702	NDUFV3, UQCR10, NDUFB6, NDUFS4, NDUFA8, NDUFB8, NDUFS8, NDUFC2, NDUFA1, HIGD1A	1141	58	19662	2.97108	0.982447	0.043451	8.47117
GOTERM_CC_DIRECT	GO:0005791~rough endoplasmic reticulum	11	0.916667	0.00620202	NUCB1, TMEM97, APP, H13, RPN1, PEBP1, ZC3H12A, PCSK9, HSPD1, RPN2, MTTP	1141	69	19662	2.74717	0.986075	0.0453945	8.93404
GOTERM_CC_DIRECT	GO:0031965~nuclear membrane	24	2	0.00630495	TMEM97, NLRP6, TSPO, LMNB1, MRPS14, HN1, RANGAP1, PRKG2, CDK4, ANXA4, YBX1, MRTO4, SLC16A3, CCND2, IPO5, MRPL19, GSTO1, TMPO, KPNB1, PDCD6, GAPDH, LBR, DNAJC2, RETSAT	1141	226	19662	1.82997	0.987031	0.045648	9.07581
GOTERM_CC_DIRECT	GO:0000793~condensed chromosome	7	0.583333	0.00670306	HMGB2, MKI67, SMARCA5, H2AFY, AKAP8, BANF1, TOP2A	1141	30	19662	4.02086	0.990152	0.0479658	9.62225
GOTERM_CC_DIRECT	GO:0005622~intracellular	117	9.75	0.00679953	RPL18, RPL17, ATP1B1, RPL19, RPL14, RPL13, IL18, RPL15, RPLP2, RPS27L, RPL22L1, PRKG2, PNP, IMP3, NUDCD2, RPLP0, NAA10, RPLP1, MRPL36, RAB25, RPL11, ITPK1, MRPL33, NET1, RPL35A, ACTN4, ROCK2, ACTN1, MRTO4, DDIT4, MAPK1, RPS18, NPC2, RPS19, MRPS18B, RPS17, RPS13, STMN1, RPS11, SLC40A1, UBA52, SEC61G, SRI, MRPS17, MRPS14, SNX5, MRPS12, RPS28, CSE1L, RPS29, RPL6, RPL9, RPL8, RPL3, RPL5, RPS20, RPS21…	1141	1599	19662	1.2609	0.990788	0.0481418	9.75419
GOTERM_CC_DIRECT	GO:0005736~DNA-directed RNA polymerase I complex	5	0.416667	0.00704284	POLR2F, POLR2L, POLR2K, POLR1D, POLR1C	1141	14	19662	6.15438	0.992215	0.0493208	10.0862
GOTERM_CC_DIRECT	GO:0005778~peroxisomal membrane	9	0.75	0.0107999	ACOX1, MAP2K2, ABCD3, HSD17B4, CAT, SLC27A2, ACSL3, IMPDH2, ALDH3A2	1141	53	19662	2.92623	0.999424	0.0740234	15.0701
GOTERM_CC_DIRECT	GO:0046540~U4/U6 x U5 tri-snRNP complex	6	0.5	0.010962	NHP2L1, LSM6, SNRPB, SNRPD2, SNRPE, TXNL4A	1141	24	19662	4.30806	0.999486	0.0743605	15.2793
GOTERM_CC_DIRECT	GO:0001650~fibrillar center	4	0.333333	0.0125421	EIF3L, UBE2I, NCL, WDR43	1141	9	19662	7.65878	0.999828	0.0838591	17.2926
GOTERM_CC_DIRECT	GO:0015629~actin cytoskeleton	21	1.75	0.0130762	ALDOA, MYO1A, CNN3, ACTN4, STOML2, CDH1, IVNS1ABP, MYH9, GABARAP, DSTN, ESPN, ACTG1, PGM2, SLC16A3, TARS, CORO2A, APOB, PSMB3, CLIC5, FAM129B, AHNAK	1141	201	19662	1.80038	0.999882	0.0864581	17.963
GOTERM_CC_DIRECT	GO:0005759~mitochondrial matrix	20	1.66667	0.0131364	TRP53, ACAA2, SHMT2, GRPEL1, DTYMK, ACADL, OGDH, ACAT1, PARK7, RPS3, HAGH, C1QBP, ALDH1B1, TSFM, GLS, HSPE1, PDHA1, HSPD1, HADH, MDH2	1141	188	19662	1.83322	0.999887	0.0860193	18.0383
GOTERM_CC_DIRECT	GO:0031982~vesicle	18	1.5	0.0145557	SRI, TSPAN1, GGT1, SLC9A3R1, TAGLN2, MTTP, ANXA2, PKM, AKT1, PROM1, KCNN4, LAMP1, GNB2, VAMP8, GAPDH, EPS8L2, AHNAK, KCNE3	1141	164	19662	1.89134	0.999958	0.0940373	19.7936
GOTERM_CC_DIRECT	GO:0005782~peroxisomal matrix	5	0.416667	0.014577	ABCD3, PRDX5, FABP1, HSPD1, SCP2	1141	17	19662	5.06831	0.999958	0.0932993	19.8197
GOTERM_CC_DIRECT	GO:0031597~cytosolic proteasome complex	4	0.333333	0.0171544	PSMD14, PSMC5, PSMC3, PSMC2	1141	10	19662	6.8929	0.999993	0.108011	22.9171
GOTERM_CC_DIRECT	GO:1990124~messenger ribonucleoprotein complex	4	0.333333	0.0171544	HNRNPA3, PABPC1, HSPA8, YBX1	1141	10	19662	6.8929	0.999993	0.108011	22.9171
GOTERM_CC_DIRECT	GO:0017053~transcriptional repressor complex	9	0.75	0.0181389	CORO2A, CTBP1, CCND1, HDAC2, SMARCE1, HDAC1, JUN, HDGF, CBX5	1141	58	19662	2.67397	0.999997	0.112875	24.0705
GOTERM_CC_DIRECT	GO:0045298~tubulin complex	3	0.25	0.0186316	TPT1, TUBB5, TUBB4B	1141	4	19662	12.9242	0.999998	0.114757	24.6416
GOTERM_CC_DIRECT	GO:0090661~box H/ACA telomerase RNP complex	3	0.25	0.0186316	GAR1, NOP10, NHP2	1141	4	19662	12.9242	0.999998	0.114757	24.6416
GOTERM_CC_DIRECT	GO:0031429~box H/ACA snoRNP complex	3	0.25	0.0186316	GAR1, NOP10, NHP2	1141	4	19662	12.9242	0.999998	0.114757	24.6416
GOTERM_CC_DIRECT	GO:0016581~NuRD complex	5	0.416667	0.0216552	HDAC2, RBBP4, HDAC1, MTA2, RBBP7	1141	19	19662	4.5348	1	0.131134	28.0597
GOTERM_CC_DIRECT	GO:0005666~DNA-directed RNA polymerase III complex	5	0.416667	0.0216552	POLR2F, POLR2L, POLR2K, POLR1D, POLR1C	1141	19	19662	4.5348	1	0.131134	28.0597
GOTERM_CC_DIRECT	GO:1903561~extracellular vesicle	8	0.666667	0.0220526	PKM, CD9, ATP1B1, CBR1, APOA1, SLC12A2, ATP1A1, TUBB4B	1141	49	19662	2.81343	1	0.132248	28.498
GOTERM_CC_DIRECT	GO:0005874~microtubule	29	2.41667	0.0255122	FKBP4, CCT2, CCT3, HSPH1, EIF3A, DYNLL1, TUBB5, NDRG1, TUBA1B, NUDC, HSPA8, TUBB4B, TCP1, MAP2K2, RMDN3, BIRC5, MID1IP1, CCT6A, GABARAP, CCT7, CCT5, CCT4, RCC2, CCT8, TUBAL3, ZFP207, TUBA4A, STMN1, WDR43	1141	327	19662	1.52824	1	0.15031	32.2099
GOTERM_CC_DIRECT	GO:0005719~nuclear euchromatin	6	0.5	0.0276194	JUN, TRIM28, H2AFZ, CBX3, RBMXL1, SMARCA4	1141	30	19662	3.44645	1	0.160478	34.3818
GOTERM_CC_DIRECT	GO:0034663~endoplasmic reticulum chaperone complex	4	0.333333	0.0288408	P4HB, HSP90B1, DNAJC10, PDIA6	1141	12	19662	5.74408	1	0.16567	35.6109
GOTERM_CC_DIRECT	GO:0005758~mitochondrial intermembrane space	10	0.833333	0.0290129	SHMT2, TIMM8A1, NDUFA8, CPOX, DTYMK, STOML2, CAT, TIMM23, ARL2BP, PARK7	1141	75	19662	2.29763	1	0.165227	35.7823
GOTERM_CC_DIRECT	GO:0034363~intermediate-density lipoprotein particle	3	0.25	0.0298664	APOB, APOC3, APOC2	1141	5	19662	10.3394	1	0.16835	36.6262
GOTERM_CC_DIRECT	GO:0031983~vesicle lumen	3	0.25	0.0298664	APOB, ANPEP, ENPEP	1141	5	19662	10.3394	1	0.16835	36.6262
GOTERM_CC_DIRECT	GO:0031307~integral component of mitochondrial outer membrane	5	0.416667	0.0356355	FUNDC2, TOMM7, TOMM20, TOMM22, SYNJ2BP	1141	22	19662	3.91642	1	0.196414	42.0646
GOTERM_CC_DIRECT	GO:0008540~proteasome regulatory particle, base subcomplex	4	0.333333	0.0359122	PSMC5, PSMC3, PSMC2, PSMD2	1141	13	19662	5.30223	1	0.196263	42.3141
GOTERM_CC_DIRECT	GO:0016514~SWI/SNF complex	4	0.333333	0.0359122	SMARCE1, ARID1A, ACTL6A, SMARCA4	1141	13	19662	5.30223	1	0.196263	42.3141
GOTERM_CC_DIRECT	GO:0071564~npBAF complex	4	0.333333	0.0359122	SMARCE1, ARID1A, ACTL6A, SMARCA4	1141	13	19662	5.30223	1	0.196263	42.3141
GOTERM_CC_DIRECT	GO:0008180~COP9 signalosome	6	0.5	0.0399233	HSP90AB1, DYNLL1, STOML2, COPS7A, MYEOV2, MYH9	1141	33	19662	3.13314	1	0.214388	45.8209
GOTERM_CC_DIRECT	GO:0005777~peroxisome	14	1.16667	0.0407162	XDH, ACOX1, EHHADH, PRDX5, IDH2, ABCD3, IDH1, CAT, HSD17B4, ACAD11, ACAA1A, SLC27A2, ACSL3, SCP2	1141	131	19662	1.84161	1	0.216576	46.4901
GOTERM_CC_DIRECT	GO:0031415~NatA complex	3	0.25	0.0430969	NAA50, NAA10, TXNL4A	1141	6	19662	8.61613	1	0.226229	48.4532
GOTERM_CC_DIRECT	GO:0071010~prespliceosome	3	0.25	0.0430969	SNRPD3, SNRPD1, SNRPC	1141	6	19662	8.61613	1	0.226229	48.4532
GOTERM_CC_DIRECT	GO:0070761~pre-snoRNP complex	3	0.25	0.0430969	NOP58, TAF9, NOP56	1141	6	19662	8.61613	1	0.226229	48.4532
GOTERM_CC_DIRECT	GO:0000974~Prp19 complex	4	0.333333	0.0437856	PRPF19, BCAS2, U2AF2, HSPA8	1141	14	19662	4.9235	1	0.227776	49.0085
GOTERM_CC_DIRECT	GO:0090575~RNA polymerase II transcription factor complex	6	0.5	0.0446562	NONO, VDR, SFPQ, TRIM28, TCF3, HNRNPAB	1141	34	19662	3.04099	1	0.230136	49.7025
GOTERM_CC_DIRECT	GO:0000776~kinetochore	13	1.08333	0.0456913	STRA13, NUDCD2, DYNLL1, CENPA, PLK1, ZFP207, CENPV, CFDP1, RANGAP1, BIRC5, WDR43, BUB3, CBX5	1141	120	19662	1.86683	1	0.233204	50.5161
GOTERM_CC_DIRECT	GO:0005680~anaphase-promoting complex	5	0.416667	0.0472729	ANAPC5, CDC20, ANAPC11, UBE2S, RBX1	1141	24	19662	3.59005	1	0.238677	51.7354
GOTERM_CC_DIRECT	GO:0032420~stereocilium	6	0.5	0.04971	PROM1, MPP1, CLIC5, SLC4A7, USH1C, SLC9A3R1	1141	35	19662	2.9541	1	0.247826	53.5597
GOTERM_CC_DIRECT	GO:0031672~A band	5	0.416667	0.0537891	RPL17, RPL7, RPL6, RPL15, RPL4	1141	25	19662	3.44645	1	0.263852	56.4697
GOTERM_CC_DIRECT	GO:0000118~histone deacetylase complex	6	0.5	0.0550859	HDAC2, HDAC1, HINT1, MTA2, MBD2, CBX5	1141	36	19662	2.87204	1	0.267587	57.3585
GOTERM_CC_DIRECT	GO:0097433~dense body	3	0.25	0.0580542	ACTG1, ACTB, SND1	1141	7	19662	7.38525	1	0.278262	59.3297
GOTERM_CC_DIRECT	GO:0042612~MHC class I protein complex	4	0.333333	0.0618474	H2-K1, H2-Q1, B2M, H2-T3	1141	16	19662	4.30806	1	0.29203	61.7249
GOTERM_CC_DIRECT	GO:0035098~ESC/E(Z) complex	4	0.333333	0.0618474	HDAC2, RBBP4, H2AFY, RBBP7	1141	16	19662	4.30806	1	0.29203	61.7249
GOTERM_CC_DIRECT	GO:0031966~mitochondrial membrane	11	0.916667	0.0678815	NME2, SORD, NDUFB6, UCP2, BAX, TMBIM6, MFSD7B, ACAD11, ACADL, OGDH, NDUFA1	1141	101	19662	1.87678	1	0.314282	65.2655
GOTERM_CC_DIRECT	GO:0005694~chromosome	28	2.33333	0.0681105	HMGB1, HMGB2, HMGB3, RANGAP1, BANF1, CBX5, NUDCD2, RAD21, CENPA, CENPB, PPP2CA, H2AFZ, H2AFY, BUB3, SSRP1, PPP2R1A, MKI67, BIRC5, HMG20B, FBL, STRA13, RCC2, PLK1, LLPH, ZFP207, CENPV, CFDP1, TMPO	1141	344	19662	1.40263	1	0.313172	65.3936
GOTERM_CC_DIRECT	GO:0005665~DNA-directed RNA polymerase II, core complex	4	0.333333	0.0719768	POLR2F, POLR2L, POLR2K, POLR2J	1141	17	19662	4.05465	1	0.326153	67.4916
GOTERM_CC_DIRECT	GO:0090544~BAF-type complex	4	0.333333	0.0719768	SMARCE1, ARID1A, ACTL6A, SMARCA4	1141	17	19662	4.05465	1	0.326153	67.4916
GOTERM_CC_DIRECT	GO:0034366~spherical high-density lipoprotein particle	3	0.25	0.0744941	APOA1, APOC3, APOC2	1141	8	19662	6.46209	1	0.333679	68.7932
GOTERM_CC_DIRECT	GO:0031595~nuclear proteasome complex	3	0.25	0.0744941	PSMC5, PSMC3, PSMC2	1141	8	19662	6.46209	1	0.333679	68.7932
GOTERM_CC_DIRECT	GO:0042587~glycogen granule	3	0.25	0.0744941	PPP1CA, FASN, PPP1CB	1141	8	19662	6.46209	1	0.333679	68.7932
GOTERM_CC_DIRECT	GO:0033116~endoplasmic reticulum-Golgi intermediate compartment membrane	6	0.5	0.079796	SLC35C2, NAT8, TMED10, TMED9, ERGIC1, TM6SF2	1141	40	19662	2.58484	1	0.351316	71.3769
GOTERM_CC_DIRECT	GO:0005790~smooth endoplasmic reticulum	5	0.416667	0.0843812	SRI, HSP90B1, APP, PDIA6, GABARAP	1141	29	19662	2.97108	1	0.365779	73.4489
GOTERM_CC_DIRECT	GO:0005801~cis-Golgi network	6	0.5	0.0867619	NUCB1, SLC35C2, TRAPPC6A, LIMK2, UBXN2A, TMED10	1141	41	19662	2.52179	1	0.372058	74.4686
GOTERM_CC_DIRECT	GO:0005652~nuclear lamina	3	0.25	0.0921947	LMNB1, PCNA, LBR	1141	9	19662	5.74408	1	0.388735	76.6604
GOTERM_CC_DIRECT	GO:0008541~proteasome regulatory particle, lid subcomplex	3	0.25	0.0921947	PSMD14, SHFM1, PSMD3	1141	9	19662	5.74408	1	0.388735	76.6604
GOTERM_CC_DIRECT	GO:0070688~MLL5-L complex	3	0.25	0.0921947	ACTB, PPP1CA, PPP1CB	1141	9	19662	5.74408	1	0.388735	76.6604
GOTERM_CC_DIRECT	GO:0045179~apical cortex	3	0.25	0.0921947	FABP1, FABP2, MYO5B	1141	9	19662	5.74408	1	0.388735	76.6604
GOTERM_CC_DIRECT	GO:0031618~nuclear pericentric heterochromatin	3	0.25	0.0921947	CENPA, CENPB, CBX3	1141	9	19662	5.74408	1	0.388735	76.6604
GOTERM_CC_DIRECT	GO:0001725~stress fiber	8	0.666667	0.0924065	ACTB, CYBA, ACTN4, ACTN1, MYH14, MYH9, MYLK, ANXA2	1141	67	19662	2.05758	1	0.387241	76.7422
GOTERM_CC_DIRECT	GO:0070971~endoplasmic reticulum exit site	4	0.333333	0.0942555	H2-K1, APOB, H2-Q1, PDCD6	1141	19	19662	3.62784	1	0.391303	77.4448
GOTERM_CC_DIRECT	GO:0005813~centrosome	33	2.75	0.0990883	CETN3, ARL2BP, PSMB5, DYNLL1, NPM1, NUDT21, H2AFY, RANBP1, NDRG1, DHX9, CDK1, TCP1, ROCK2, OLA1, CDC20, SLC9A3R1, MCM3, CCNB1, PSMA1, CCT5, CCT4, CCNB2, CSNK1D, NME1, PLK1, ID1, RGCC, CCT8, PCNA, MARCKS, NFE2L2, WDR43, MDH1	1141	435	19662	1.30727	1	0.405165	79.1889
GOTERM_CC_DIRECT	GO:0001726~ruffle	10	0.833333	0.0994394	COBL, NME2, SNX5, VIL1, S100A11, ACTN1, MYH9, SLC9A3R1, EPS8L2, ANXA2	1141	95	19662	1.81392	1	0.404087	79.3106
