# Supplementary material for: Multi-Objective Optimized Fuzzy Clustering for Detecting Cell Clusters from Single-Cell Expression Profiles
Source: Genes (Basel). 2019 Aug 13;10(8):611. doi: 10.3390/genes10080611 (PMC6723724; doi:10.3390/genes10080611)
Supplement: Supplementary file 1 [file genes-10-00611-s001.zip › supp files/Table S4.xlsx]

## Sheet: singlecell_GSE62270_mus_mulus_1
Category	Term	Count	%	PValue	Genes	List Total	Pop Hits	Pop Total	Fold Enrichment	Bonferroni	Benjamini	FDR
GOTERM_MF_DIRECT	GO:0044822~poly(A) RNA binding	295	24.5833	5.07882e-115	MRPL40, RPL17, MRPL42, RPL19, RPL14, RPL13, U2AF2, LSM6, RPL15, SYNCRIP, CCT3, NONO, DDX17, RBM8A, EIF1AX, RPLP0, LUC7L2, LSM4, RPL10, RPL11, RPL12, LUC7L3, ACAA2, CHTOP, ROCK2, RAN, EMG1, PTBP1, MYH9, RPS18, KRT18, RPS19, RPS16, RCC2, HUWE1, NME1, RPS17, SERBP1, EIF2S1, RPS14, JUN, RPS15, EIF2S2, RPS12, RPS13, RPS10, RPS11, MYBBP1A, MRPL43, MDH2, FUS, ALDOA, SRSF10, NHP2L1, CHCHD1, TXN1, MANF, R…	1069	1113	17446	4.32559	6.63802e-112	6.63802e-112	8.29802e-112
GOTERM_MF_DIRECT	GO:0003735~structural constituent of ribosome	104	8.66667	2.15193e-56	RPL18, RPL17, RPL36A, RPL19, RPL14, RPL13, RPL15, RPLP2, RPS27L, RPL22L1, RPLP0, RPLP1, MRPL36, RPL10, RPL11, RPL12, MRPL33, RPS27A, RPL36AL, RPL35A, MRPL52, RPS18, RPS19, RPS16, MRPS18B, RPS17, RPS14, RPS15, RPS12, RPS13, RPS10, GM4832, RPS11, UBA52, MRPL43, MRPS17, MRPS14, MRPS12, RPS25, RPS26, RPS28, RPL7, RPS29, RPL6, RPL9, RPL8, RPL3, RPL5, RPL10A, RPS20, RPL4, RPS21, RPS23, RPS24, RPSA, MRP…	1069	264	17446	6.42906	2.81257e-53	1.40629e-53	3.51592e-53
GOTERM_MF_DIRECT	GO:0003723~RNA binding	165	13.75	5.82155e-47	RPL18, RALY, SRP14, RPL13, SNRPD3, U2AF2, LSM6, RBM3, LSM7, SNRPD1, SYNCRIP, EIF5A, NONO, DDX17, IMP3, EIF1AX, U2AF1, LSM4, SRRM1, DDX21, RPL11, RPL12, IMP4, SNRPA1, CHTOP, EMG1, MAGOH, AARS, DDX39B, PTBP1, HNRNPA2B1, YTHDF1, HNRNPU, RSL1D1, RPS18, PA2G4, PSMA6, SMARCE1, RPS16, RPS14, EIF2S1, SERBP1, RPS15, SNRPB, CELF1, SNRPC, RPS11, SNRPF, SNRPE, SNRPG, MRPS17, HMGB3, SRSF10, NHP2L1, SNRPB2, DA…	1069	780	17446	3.45229	7.60877e-44	2.53626e-44	9.51153e-44
GOTERM_MF_DIRECT	GO:0003729~mRNA binding	46	3.83333	6.851e-21	SRSF1, TRA2B, RPL35, RPS2, YBX1, RPS3, HNRNPA3, RPS26, MRPL13, EIF3A, RPL7, RPL6, RBM8A, PCBP1, NUDT21, HNRNPD, ZC3H12A, LUC7L2, RPL5, SNRNP70, HNRNPC, PABPC1, LUC7L3, EEF1A1, HSP90AA1, PAIP2, G3BP1, PTBP1, ELAVL1, CLUH, DENR, TSN, RPS6, MBD2, RPS5, PARK7, SLBP, RPS3A1, EIF4A3, C1QBP, RPL13A, ESRP1, RPS13, RBMXL1, CELF1, SNRPC	1069	142	17446	5.28674	8.95426e-18	2.23856e-18	1.11935e-17
GOTERM_MF_DIRECT	GO:0098641~cadherin binding involved in cell-cell adhesion	64	5.33333	4.66124e-20	HSP90AB1, LDHA, RPL14, RPL15, EIF5, PDLIM1, RANGAP1, RPS2, LARP1, BZW2, PKM, BZW1, SND1, PCBP1, RANBP1, FAM129B, CLINT1, AHNAK, BSG, RAN, PFKP, OLA1, MYH9, RSL1D1, EIF4G2, KRT18, SERBP1, EEF1G, EEF1D, EPS8L2, ALDOA, PPME1, CNN3, SNX5, CDH1, TAGLN2, RPS26, PSMB6, HNRNPK, RPL6, ATIC, EIF3E, PLIN3, FASN, IDH1, NDRG1, RPL7A, HSPA8, NUDC, PLEC, RPL24, GLOD4, YWHAE, PARK7, ANXA2, CCNB2, CSNK1D, EIF4H, …	1069	279	17446	3.74364	6.09224e-17	1.21845e-17	7.61576e-17
GOTERM_MF_DIRECT	GO:0019899~enzyme binding	70	5.83333	3.99635e-16	PTGES3, ATP6AP2, U2AF2, SNRPD3, EHHADH, CBX3, RPS2, RPS3, AKT1, APP, PRMT1, APOA1, GSTM4, DYNLL1, PCBP2, H2AFY, LUC7L2, CAT, TOP2A, KPNB1, SLC25A4, UBE2I, CFTR, MCM2, TIMM23, POR, TAF10, CCND1, NME2, NPC2, NME1, JUN, MLEC, TUBA4A, PEBP1, SLC27A2, UNG, NFKBIA, NLRP1A, TXN1, BANF1, ACAT1, PPP2CA, NPM1, PYCARD, EIF3I, GAPDH, HSPA8, HSPA9, TRP53, P4HB, PHB, TMBIM6, EPHX1, BIRC5, CDC20, COTL1, DDX5, Y…	1069	384	17446	2.97499	5.80425e-13	9.67004e-14	7.21645e-13
GOTERM_MF_DIRECT	GO:0016491~oxidoreductase activity	90	7.5	6.64016e-15	CYP2C66, CYB5R3, CYP2C65, ACOX1, SC5D, LDHA, EHHADH, CYP2S1, CYP2J6, DNAJC10, PRDX5, PRDX2, OGDH, AKR1C13, GPX2, GPX1, MTHFD2, CRYL1, RDH7, IDH3G, CPOX, GPX4, NDUFS8, CAT, PDHA1, NQO1, HADH, IMPDH2, SQRDL, CTBP1, CYP2C55, CYP3A13, CYP3A11, CYP2C29, ACADL, CYP2B10, POR, VAT1, DHRS7, DHRS1, DHRS3, ALDH1B1, RRM2, RRM1, CYP2D26, TXNRD1, MDH2, MDH1, XDH, HSD17B11, SORD, CYP3A25, HSD17B13, UGDH, EGLN3,…	1069	604	17446	2.43178	8.70637e-12	1.24378e-12	1.08802e-11
GOTERM_MF_DIRECT	GO:0000166~nucleotide binding	195	16.25	1.0194e-12	U2AF2, SYNCRIP, CCT2, PRKG2, CCT3, ACTG1, ATP2B1, NONO, DDX17, RBM8A, U2AF1, RAB25, SUCLG2, RAN, ROCK2, LIG1, HKDC1, AARS, PTBP1, OLA1, MYH9, MAPK1, NME2, RFC1, NME1, TUBA4A, GM4832, FUS, SRSF10, CHKB, CDC34, TK1, EPHB2, HNRNPA3, PABPC1, RPS24, TUBB4B, HNRNPAB, DHX9, MKI67, MAP2K2, GARS, DDX1, EPRS, ATP13A3, DDX5, HNRNPA0, SRSF3, CCT7, SRSF2, CCT5, ABCG5, CCT4, ATP2A2, SRSF7, SRSF6, SRSF9, UBA2, …	1069	1936	17446	1.64379	1.33236e-09	1.66546e-10	1.66556e-09
GOTERM_MF_DIRECT	GO:0003743~translation initiation factor activity	23	1.91667	4.42648e-11	EIF5, EIF1A, DENR, EIF4B, EIF3D, EIF4G2, EIF3A, EIF3B, EIF4E, EIF3G, EIF3H, EIF2S1, EIF3E, EIF1AX, EIF4H, EIF3F, EIF4A1, EIF2S2, EIF3K, EIF3L, EIF3I, EIF1, EIF3M	1069	68	17446	5.51997	5.78541e-08	6.42823e-09	7.2322e-08
GOTERM_MF_DIRECT	GO:0051082~unfolded protein binding	23	1.91667	3.77369e-10	PTGES3, HSP90AB1, TCP1, GRPEL1, HSP90AA1, SRSF10, CCT2, CCT6A, CCT3, CCT7, CCT5, HSP90B1, CCT4, NUDCD2, CCT8, NPM1, DNAJA1, TOMM20, HSPE1, NUDC, HSPA8, HSPA9, DNAJA2	1069	75	17446	5.00478	4.93221e-07	4.93221e-08	6.16563e-07
GOTERM_MF_DIRECT	GO:0031492~nucleosomal DNA binding	16	1.33333	8.10022e-09	HMGN1, ACTB, RBBP4, MTA2, MBD2, HDAC2, HDAC1, SMARCE1, CENPA, H2AFZ, H3F3A, H2AFY, ACTL6A, H3F3B, HNRNPC, SMARCA4	1069	41	17446	6.36875	1.05869e-05	9.62453e-07	1.32345e-05
GOTERM_MF_DIRECT	GO:0019843~rRNA binding	17	1.41667	1.22042e-08	MRPS17, EMG1, RPS9, RPL23A, RPL37, RPS4X, RPS5, IMP3, RPS18, RPL9, NPM1, RPL8, RPL11, DDX21, RPL5, RPL12, RPS11	1069	48	17446	5.77997	1.59508e-05	1.32924e-06	1.99398e-05
GOTERM_MF_DIRECT	GO:0051287~NAD binding	18	1.5	1.56232e-08	CYB5R3, GPD1, CTBP1, AHCY, SORD, UGDH, IDH3A, IDH3G, ADH1, ADH4, IDH2, PHGDH, IDH1, AHCYL1, PARP1, GAPDH, GLYR1, MDH1	1069	55	17446	5.34107	2.04194e-05	1.57074e-06	2.5526e-05
GOTERM_MF_DIRECT	GO:0070180~large ribosomal subunit rRNA binding	10	0.833333	1.76863e-08	RPL17, RPL19, RPL23, RPLP0, RPLP1, RPLP2, RPL23A, RPL37A, RPL12, MRTO4	1069	14	17446	11.6571	2.31157e-05	1.65114e-06	2.88967e-05
GOTERM_MF_DIRECT	GO:1990446~U1 snRNP binding	8	0.666667	2.39566e-08	SNRPD3, SNRPD1, SNRPB, SNRPD2, SNRPC, SNRNP70, SNRPE, SNRPG	1069	8	17446	16.3199	3.13108e-05	2.08742e-06	3.91415e-05
GOTERM_MF_DIRECT	GO:0004298~threonine-type endopeptidase activity	12	1	2.93904e-08	PSMB5, PSMA2, PSMB4, PSMA1, PSMB7, PSMB6, PSMB1, PSMA6, PSMA5, PSMA4, PSMB3, PSMA3	1069	23	17446	8.51474	3.84125e-05	2.40083e-06	4.80194e-05
GOTERM_MF_DIRECT	GO:0005515~protein binding	324	27	8.6116e-08	HMGN1, RPL17, ATP1B1, NEAT1, U2AF2, LSM7, PDLIM1, CCT3, PRKG2, B2M, NONO, MAGED1, ATP2B1, APP, MED28, NAA10, INSIG1, U2AF1, PLS1, RPL11, RAB25, RPL12, CCNA2, CHTOP, ROCK2, RAN, AARS, PTBP1, MYH9, MAPK1, PPP1CA, UHRF1, KRT18, HNF4A, EIF2S1, JUN, RPS15, RGCC, EIF2S2, MYBBP1A, RAD23B, NFKBIA, TXN1, KRT20, EPHB2, NAA50, CACYBP, PABPC1, TCF3, NUDC, HNRNPAB, DHX9, MAP2K2, MAOA, DDX1, GARS, CDC20, CSRP2…	1069	4092	17446	1.29219	0.000112547	6.62078e-06	0.0001407
GOTERM_MF_DIRECT	GO:0000980~RNA polymerase II distal enhancer sequence-specific DNA binding	19	1.58333	2.79688e-07	ACTB, CDX1, RBBP4, MTA2, MBD2, NONO, HDAC2, HDAC1, SMARCE1, JUN, SFPQ, H2AFZ, H3F3A, ACTL6A, H3F3B, NFE2L2, HNRNPC, TCF3, SMARCA4	1069	73	17446	4.24765	0.000365486	2.03083e-05	0.000456967
GOTERM_MF_DIRECT	GO:0003824~catalytic activity	59	4.91667	4.96663e-07	LDHA, EHHADH, HINT1, PGAM1, PNP, PKM, FAHD1, MTHFD2, RDH7, TREH, PCYT2, IMPDH2, PBLD2, ACAA2, SUCLG2, FBP1, PFKP, MOGS, FBP2, PPM1G, CTH, PKLR, RRM1, SLC27A2, MDH2, SLC27A4, MDH1, XDH, PPME1, SRM, ALDOC, ABHD6, ALDOB, UGDH, ACAT1, GALM, TPI1, ATIC, CKMT1, FASN, CDA, FH1, ACAA1A, ACSL3, PAPSS2, MYO5B, FEN1, ACSL5, ODC1, EPHX1, EPRS, ACLY, CPS1, DNMT1, GPT, DPYD, PSAT1, PAICS, SCP2	1069	479	17446	2.01018	0.000648928	3.41646e-05	0.000811468
GOTERM_MF_DIRECT	GO:0016616~oxidoreductase activity, acting on the CH-OH group of donors, NAD or NADP as acceptor	12	1	1.68193e-06	GPD1, CTBP1, LDHA, IDH3G, UGDH, PHGDH, IDH2, IDH1, FAM213B, MDH2, IDH3A, MDH1	1069	32	17446	6.11997	0.00219587	0.000109908	0.00274798
GOTERM_MF_DIRECT	GO:0004364~glutathione transferase activity	12	1	2.38385e-06	GSTA1, GSTM1, GSTA2, GSTM3, GSTA4, GSTM4, GM10639, EEF1G, GM3776, GSTO1, GSTM6, MGST2	1069	33	17446	5.93452	0.00311084	0.000148355	0.00389477
GOTERM_MF_DIRECT	GO:0003730~mRNA 3'-UTR binding	14	1.16667	1.33494e-05	HNRNPA2B1, YBX3, ELAVL1, RNPS1, HNRNPR, LARP1, HNRNPL, ZFP36L2, HNRNPK, SERBP1, PCBP1, ZC3H12A, HNRNPC, PABPC1	1069	53	17446	4.31092	0.0172964	0.000792766	0.0218086
GOTERM_MF_DIRECT	GO:0005524~ATP binding	132	11	2.03719e-05	ATP1B1, DTYMK, CCT2, CCT3, PRKG2, ATP2B1, ACTG1, DDX17, IDH3G, DDX21, ITPK1, ROCK2, SUCLG2, HKDC1, LIG1, DDX39B, AARS, OLA1, MYH9, HNRNPU, DDX39, MAPK1, NME2, RFC1, NME1, RFK, SMARCA5, SMARCA4, PFKFB2, CHKB, CDC34, KARS, EPHB2, TK1, UBE2D3, NPM1, DNAJA1, HSPE1, DNAJA2, TRP53, DHX9, MYO1A, MKI67, MAP2K2, GARS, DDX1, EPRS, DDX5, CPS1, ATP13A3, ABCG8, CCT7, CCT5, CCT4, PSMC5, ABCG5, ATP2A2, PSMC3, P…	1069	1507	17446	1.42948	0.026275	0.001157	0.0332794
GOTERM_MF_DIRECT	GO:0030515~snoRNA binding	9	0.75	4.11819e-05	IMP3, NHP2L1, GAR1, NOP58, DDX21, NOP56, NOP10, NHP2, IMP4	1069	23	17446	6.38606	0.0524029	0.00224023	0.0672638
GOTERM_MF_DIRECT	GO:0004175~endopeptidase activity	20	1.66667	4.6574e-05	MME, CPS1, PSMB5, PSMA2, PSMB4, PSMA1, CASP6, PSMD14, PSMB7, PSMB6, PSMB1, PSMA6, PSMA5, PSMB3, PSMA4, PSMA3, ACE2, PSMD2, CTSD, CTSB	1069	112	17446	2.91427	0.0590579	0.00243198	0.0760677
GOTERM_MF_DIRECT	GO:0031072~heat shock protein binding	13	1.08333	6.69869e-05	IRAK1, FKBP4, NFKBIA, OGDH, TFAM, HNRNPK, HDAC2, PPID, BAX, DNAJA1, HSPA8, DNAJA2, HSPA9	1069	53	17446	4.003	0.0838314	0.00336183	0.10939
GOTERM_MF_DIRECT	GO:0004579~dolichyl-diphosphooligosaccharide-protein glycotransferase activity	6	0.5	8.72129e-05	STT3B, STT3A, RPN1, RPN2, KRTCAP2, DDOST	1069	9	17446	10.88	0.107735	0.00421304	0.142397
GOTERM_MF_DIRECT	GO:0043022~ribosome binding	13	1.08333	0.000118296	RPSA, SEC61B, EIF2S1, NAA10, EIF3K, ZC3H12A, OLA1, EIF5A, SPCS1, DENR, RPN2, YTHDF1, RPS21	1069	56	17446	3.78855	0.143261	0.005507	0.193103
GOTERM_MF_DIRECT	GO:0003697~single-stranded DNA binding	16	1.33333	0.000137828	CNBP, SUB1, NUCKS1, PTBP1, ALYREF, YBX3, TSN, NCL, MCM4, YBX1, RPA3, MCM6, HNRNPK, MCM7, NME1, PCBP1	1069	83	17446	3.14601	0.164858	0.00619295	0.224953
GOTERM_MF_DIRECT	GO:0051087~chaperone binding	15	1.25	0.000159691	TRP53, GRPEL1, DNAJC10, STIP1, BIRC5, ATP1A1, OGDH, GET4, BAX, DNAJA1, HSPE1, HSPD1, LBR, AHSA1, DNAJA2	1069	75	17446	3.26399	0.188387	0.00693359	0.260591
GOTERM_MF_DIRECT	GO:0016853~isomerase activity	19	1.58333	0.000211	PBLD2, PTGES3, P4HB, PPIL1, FKBP4, EHHADH, PGAM1, PDIA6, GPI1, HYI, PGM2, TPI1, ISYNA1, GALM, PPIA, PPID, HSD17B4, ITPK1, TOP2A	1069	115	17446	2.69634	0.24104	0.0088575	0.344184
GOTERM_MF_DIRECT	GO:0070034~telomerase RNA binding	7	0.583333	0.00024403	GAR1, SNRPD3, SNRPB, HNRNPC, NOP10, NHP2, HNRNPU	1069	16	17446	7.13997	0.273115	0.00991882	0.397963
GOTERM_MF_DIRECT	GO:0032403~protein complex binding	40	3.33333	0.000344288	PPARA, GNA11, NFKBIA, RPS2, RBX1, PRMT5, PPP2CA, KRT8, TUBB5, TMED10, HSPA4, KPNB1, RPS24, KHDRBS1, ACTN4, NDUFA8, RAN, DDX39B, PFKP, TSN, CPS1, SLC9A3R1, CDK4, YWHAE, RPS3A1, CCNB1, FBLN1, AP2A2, CCND1, CDKN1A, PPP1CA, RPS19, HDAC1, GNB2, BAX, RAP1B, CTSB, HSPD1, TCEB1, SMARCA4	1069	358	17446	1.82346	0.362411	0.0135457	0.561031
GOTERM_MF_DIRECT	GO:0042803~protein homodimerization activity	74	6.16667	0.000370247	NAMPT, GRPEL1, HIP1R, HEXB, PRKG2, CBX5, GSTM1, APOA4, DPY30, CRYL1, GSTM3, GSTM4, DYNLL1, H13, FAM109A, CPOX, GTF2A2, CAT, CREB3L3, SLC51A, PSMD7, TOP2A, ANO6, MUC13, IRAK1, CTBP1, HSP90AA1, ACTN4, VIL1, ACTN1, MYH9, RPS19, DGAT2, HNF4A, JUN, CLIC6, TXNRD1, XDH, ALPI, SRM, APOC2, ASNS, BANF1, ACAT1, GALM, RPL7, ADH1, ATIC, CACYBP, NUDT21, NPM1, FASN, PYCARD, CDA, IDH1, ABCD3, HSD17B4, PAFAH1B2, …	1069	798	17446	1.51338	0.383688	0.0141345	0.603212
GOTERM_MF_DIRECT	GO:0008097~5S rRNA binding	5	0.416667	0.000420949	RPL7, RPL3, MRPL18, RPL5, RPL4	1069	7	17446	11.6571	0.423221	0.0155998	0.685551
GOTERM_MF_DIRECT	GO:0008327~methyl-CpG binding	7	0.583333	0.000508873	UHRF1, CHTOP, PRMT1, ERH, PRMT5, DNMT1, MBD2	1069	18	17446	6.34664	0.485863	0.0183099	0.828184
GOTERM_MF_DIRECT	GO:0008134~transcription factor binding	38	3.16667	0.000550835	PPARA, HMGB2, TCF7L2, YBX1, RPS3, FOS, HNRNPK, HNRNPF, GTF2A2, NPM1, TPT1, HNRNPD, TAF9, TCF3, HSPA8, EGR1, TRP53, CTBP1, NUCKS1, UBE2I, JUNB, PARK7, MAPK1, CCND1, HDAC2, PSMC5, HDAC1, HNF4A, C1QBP, ID1, PPID, PSMC2, UBA2, JUN, PCNA, PARP1, MYBBP1A, SMARCA4	1069	342	17446	1.81333	0.513316	0.0192751	0.896189
GOTERM_MF_DIRECT	GO:0031369~translation initiation factor binding	8	0.666667	0.000572333	RPS19, EIF3B, EIF3F, CELF1, EIF3M, RPS24, RPS3A1, LARP1	1069	25	17446	5.22238	0.526808	0.0194983	0.931012
GOTERM_MF_DIRECT	GO:0004497~monooxygenase activity	17	1.41667	0.000863238	CYP2C66, CYP2C65, CYP2C55, CYP3A25, CYP3A13, CYP2S1, CYP2C68, CYP3A11, CYP2C29, CYP2J6, CYP4F14, CYP4V3, CYP2B10, YWHAE, FMO5, YWHAQ, CYP2D26	1069	108	17446	2.56888	0.676559	0.0285272	1.4011
GOTERM_MF_DIRECT	GO:0070330~aromatase activity	9	0.75	0.00124876	CYP2C55, CYP3A25, CYP3A13, CYP2S1, CYP3A11, CYP2J6, CYP2C29, CYP2D26, CYP2B10	1069	36	17446	4.07998	0.804687	0.0400065	2.02086
GOTERM_MF_DIRECT	GO:0042826~histone deacetylase binding	17	1.41667	0.00128402	HSP90AB1, RBBP4, HSP90AA1, MTA2, PHB, CDC20, YWHAE, CBX5, CCND1, HDAC1, SFPQ, NUDT21, HNRNPD, DNMT1, AKAP8, PARP1, TOP2A	1069	112	17446	2.47713	0.813494	0.0401308	2.07736
GOTERM_MF_DIRECT	GO:0008144~drug binding	17	1.41667	0.00128402	CYP2C66, HSP90AB1, NAMPT, EEF1A1, CYP2C65, PPARA, ATP1B1, HMGB2, GSTA4, PNP2, PNP, NME2, ADH1, FASN, NPC1L1, FABP1, TOP2A	1069	112	17446	2.47713	0.813494	0.0401308	2.07736
GOTERM_MF_DIRECT	GO:0017127~cholesterol transporter activity	6	0.5	0.00152519	APOA4, ABCG8, APOB, APOA1, ABCG5, SCP2	1069	15	17446	6.52797	0.86398	0.0463884	2.463
GOTERM_MF_DIRECT	GO:0023026~MHC class II protein complex binding	6	0.5	0.00152519	PKM, HSP90AB1, ATP1B1, HSP90AA1, YWHAE, HSPA8	1069	15	17446	6.52797	0.86398	0.0463884	2.463
GOTERM_MF_DIRECT	GO:0047485~protein N-terminus binding	17	1.41667	0.00204174	MORF4L1, TRP53, ACOX1, ACTN4, EIF5A, BANF1, HDAC1, SMARCE1, ID1, PHB2, EIF3E, NPM1, YWHAQ, RPS21, PARP1, PLEC, SMARCA4	1069	117	17446	2.37127	0.930836	0.0602325	3.28416
GOTERM_MF_DIRECT	GO:1990932~5.8S rRNA binding	4	0.333333	0.00208368	RPL19, RPL6, RPS13, RPS9	1069	5	17446	13.0559	0.934533	0.060079	3.35056
GOTERM_MF_DIRECT	GO:0001882~nucleoside binding	4	0.333333	0.00208368	ACTN4, PNP2, CDA, PNP	1069	5	17446	13.0559	0.934533	0.060079	3.35056
GOTERM_MF_DIRECT	GO:0008301~DNA binding, bending	6	0.5	0.00210754	TFAM, HMGB1, CRIP1, HMGB2, HMGB3, TOP2A	1069	16	17446	6.11997	0.936547	0.0594373	3.3883
GOTERM_MF_DIRECT	GO:0008022~protein C-terminus binding	25	2.08333	0.00223561	ATP1B1, LMO7, SAE1, STIP1, BANF1, DYNLL1, PPP2CA, PABPC1, TOP2A, TRP53, MKI67, PHB, CDC20, UBE2I, SYNJ2BP, MID1IP1, NCL, SARNP, FBLN1, ATP2A2, NEDD4, ID1, PHB2, CLIC6, YWHAQ	1069	209	17446	1.95214	0.946347	0.0616118	3.59069
GOTERM_MF_DIRECT	GO:0004386~helicase activity	18	1.5	0.00225268	DHX9, DDX39B, G3BP1, DDX1, MCM2, DDX5, MCM3, MCM4, MCM5, MCM6, DDX39, DDX17, MCM7, EIF4A1, DHX15, SMARCA5, DDX21, SMARCA4	1069	129	17446	2.2772	0.947533	0.0607884	3.61763
GOTERM_MF_DIRECT	GO:0016209~antioxidant activity	7	0.583333	0.00268994	APOA4, SEPW1, FAM213A, PRDX5, PRDX2, FABP1, CAT	1069	24	17446	4.75998	0.970415	0.0707184	4.30544
GOTERM_MF_DIRECT	GO:0070491~repressing transcription factor binding	8	0.666667	0.00275374	SRI, CTBP1, EIF4E, HDAC1, HNF4A, TCF3, PARK7, CBX5	1069	32	17446	4.07998	0.972788	0.0709132	4.40541
GOTERM_MF_DIRECT	GO:0016705~oxidoreductase activity, acting on paired donors, with incorporation or reduction of molecular oxygen	15	1.25	0.00276846	CYP2C66, CYP2C65, CYP2C55, CYP3A25, CYP3A13, CYP2S1, CYP2C68, CYP3A11, CYP2J6, CYP2C29, EGLN3, CYP4F14, CYP4V3, CYP2B10, CYP2D26	1069	99	17446	2.47272	0.973308	0.0699044	4.42847
GOTERM_MF_DIRECT	GO:0008143~poly(A) binding	6	0.5	0.00283665	KHDRBS1, EIF4A3, PAIP2, DDX1, SYNCRIP, PABPC1	1069	17	17446	5.75997	0.97559	0.0702127	4.53518
GOTERM_MF_DIRECT	GO:0042301~phosphate ion binding	5	0.416667	0.00325549	MTHFD2, G6PC, PNP2, GNG12, PNP	1069	11	17446	7.41815	0.985904	0.0786902	5.18822
GOTERM_MF_DIRECT	GO:0019904~protein domain specific binding	31	2.58333	0.00329255	PPARA, HMGB2, CBX3, CDH1, CNOT1, HNRNPM, HNRNPK, DYNLL1, PPP2CA, MRPL17, TUBB5, HNRNPC, ETV6, ACSL3, KPNB1, CTBP1, RAN, ACTN1, ATP1A1, SLC9A3R1, MYH9, MBD2, YWHAE, LAMP1, YWHAH, RFC1, RCC2, YWHAQ, DNMT1, ABCC2, NFE2L2	1069	289	17446	1.75058	0.986573	0.0781102	5.24581
GOTERM_MF_DIRECT	GO:0003725~double-stranded RNA binding	12	1	0.00333803	HSP90AB1, LSM14A, HMGB1, EIF4A1, DDX1, DHX15, ELAVL1, ACTN1, DDX21, HSPD1, TUBA1B, TUBB4B	1069	70	17446	2.7977	0.98735	0.0777398	5.31642
GOTERM_MF_DIRECT	GO:0016787~hydrolase activity	120	10	0.00371211	GDA, CNDP2, PGAM1, GGT1, ENPEP, CMBL, ATP2B1, FAHD1, DDX17, H13, CES1F, CES1D, DDX21, ITPK1, BPNT1, DCTPP1, DDX39B, FBP1, OLA1, MOGS, FBP2, PPP1CB, POR, PSMA2, PSMA1, DDX39, PPP1CA, PSMA6, PSMA5, PSMA4, PSMA3, SMARCA5, XRN2, SMARCA4, PPME1, MME, ACP5, ACP1, PSMB5, PSMB4, PSMB7, PSMB6, PSMB1, BCHE, ARG2, PSMB3, EIF3F, ENTPD5, CDA, DHX9, GDE1, SEC11C, CFB, GARS, DDX1, EPHX1, TSN, ATP13A3, DDX5, HDA…	1069	1533	17446	1.27749	0.992255	0.0845846	5.89538
GOTERM_MF_DIRECT	GO:0003678~DNA helicase activity	6	0.5	0.00373195	MCM7, MCM2, MCM3, MCM4, MCM5, MCM6	1069	18	17446	5.43998	0.992454	0.0835648	5.92599
GOTERM_MF_DIRECT	GO:0030620~U2 snRNA binding	4	0.333333	0.00397775	SNRPA1, SNRPD3, PRPF8, SNRPB	1069	6	17446	10.88	0.994534	0.0873391	6.30449
GOTERM_MF_DIRECT	GO:0030331~estrogen receptor binding	9	0.75	0.00409534	FUS, TAF10, DDX17, PPID, PCNA, DNMT1, CNOT1, DDX5, PARP1	1069	43	17446	3.4158	0.995316	0.0883288	6.48507
GOTERM_MF_DIRECT	GO:0005504~fatty acid binding	7	0.583333	0.00414359	ACOX1, NME2, DGAT1, HNF4A, FABP1, FABP2, FABP5	1069	26	17446	4.39383	0.995603	0.0878783	6.55907
GOTERM_MF_DIRECT	GO:0042277~peptide binding	14	1.16667	0.00427	H2-K1, NLRP6, CRIP1, CSNK1D, PPIA, PPID, RPLP0, H2-Q1, MME, CTSD, ANPEP, CTSB, ENPEP, HSPA8	1069	93	17446	2.45676	0.996276	0.0890014	6.75266
GOTERM_MF_DIRECT	GO:0042802~identical protein binding	56	4.66667	0.00427235	CBX3, B2M, AKT1, NONO, ACTG1, DPY30, CASP6, APP, PRMT1, APOA1, CPOX, NQO1, DCTPP1, KHDRBS1, HSP90AA1, VIL1, DDX39B, FBP1, ADIPOR2, NCL, MCM6, MAPK1, UHRF1, NME1, JUN, CLDN2, AHCY, SORD, ALDOB, NFKBIA, CLDN15, TK1, PRPF19, ALDH1A1, BCHE, FASN, PYCARD, CDA, HNRNPC, GAPDH, TRP53, ACTB, SHMT2, BIRC5, ANXA4, PARK7, CCT7, FBLN1, BAX, BNIP3L, PCNA, PARP1, PAICS, PDCD6, PUF60, REG1	1069	625	17446	1.46227	0.996287	0.0876545	6.75626
GOTERM_MF_DIRECT	GO:0001054~RNA polymerase I activity	5	0.416667	0.00464853	POLR2F, POLR2L, POLR2K, POLR1D, POLR1C	1069	12	17446	6.79997	0.997734	0.0935528	7.33015
GOTERM_MF_DIRECT	GO:0036002~pre-mRNA binding	5	0.416667	0.00464853	SRSF2, SRSF6, TRA2B, PTBP1, DDX5	1069	12	17446	6.79997	0.997734	0.0935528	7.33015
GOTERM_MF_DIRECT	GO:0000062~fatty-acyl-CoA binding	8	0.666667	0.0046886	SOAT2, ACOX1, HNF4A, ACAD11, ACADL, DBI, SCP2, ACBD4	1069	35	17446	3.73027	0.99785	0.0928964	7.39109
GOTERM_MF_DIRECT	GO:0030544~Hsp70 protein binding	8	0.666667	0.0046886	CDK1, BAX, PPID, DNAJA1, DNAJC10, STIP1, DNAJC2, RPS3	1069	35	17446	3.73027	0.99785	0.0928964	7.39109
GOTERM_MF_DIRECT	GO:0003682~chromatin binding	44	3.66667	0.00477268	MORF4L1, ENY2, HMGN1, SOX9, TCF7L2, YBX1, CBX5, NONO, TFAM, FOS, RAD21, CENPB, PRMT5, HNRNPD, ZC3H12A, H2AFY, ACTL6A, TCF3, TOP2A, DNAJC2, TRP53, SSRP1, CDK1, SHMT2, NUCKS1, MTA2, TRIM28, DDX1, MBD2, 2810417H13RIK, MCM5, PLAC8, HDAC2, HDAC1, SFPQ, JUN, PCNA, CKS2, RBMXL1, DNMT1, FABP1, AKAP8, PARP1, SMARCA4	1069	466	17446	1.54094	0.998075	0.0930794	7.51882
GOTERM_MF_DIRECT	GO:0003746~translation elongation factor activity	7	0.583333	0.00505618	EEF1A1, EEF1B2, ELOF1, TSFM, EIF5A, EEF1G, EEF1D	1069	27	17446	4.23109	0.998673	0.0969036	7.9483
GOTERM_MF_DIRECT	GO:0008395~steroid hydroxylase activity	10	0.833333	0.0051353	CYP2C66, CYP2C65, CYP2C55, CYP3A13, CYP2S1, CYP2C68, CYP2J6, CYP2C29, CYP2D26, CYP2B10	1069	54	17446	3.02221	0.998804	0.0969312	8.06783
GOTERM_MF_DIRECT	GO:0043024~ribosomal small subunit binding	5	0.416667	0.00639256	EIF4B, ABCE1, NME1, EIF4H, NPM1	1069	13	17446	6.27689	0.999771	0.117594	9.94773
GOTERM_MF_DIRECT	GO:0051020~GTPase binding	7	0.583333	0.00731015	IARS, HSP90AA1, AIMP1, GNB2, STOML2, EPRS, YBX1	1069	29	17446	3.93929	0.999932	0.131529	11.2969
GOTERM_MF_DIRECT	GO:0017025~TBP-class protein binding	6	0.5	0.00760743	PSMC5, NACA, PSMC3, PSMC2, HNRNPF, GTF2A2	1069	21	17446	4.66284	0.999954	0.134676	11.7299
GOTERM_MF_DIRECT	GO:0043021~ribonucleoprotein complex binding	8	0.666667	0.00867265	EIF4A3, RPL35A, PPP1CA, HNRNPK, PRMT5, RPL35, HNRNPC, HNRNPU	1069	39	17446	3.34768	0.999989	0.1501	13.2653
GOTERM_MF_DIRECT	GO:0004812~aminoacyl-tRNA ligase activity	8	0.666667	0.00867265	IARS, TARS, AARS, FARSB, GARS, EPRS, VARS, KARS	1069	39	17446	3.34768	0.999989	0.1501	13.2653
GOTERM_MF_DIRECT	GO:0031625~ubiquitin protein ligase binding	29	2.41667	0.00879183	SLC22A18, NFKBIA, RANGAP1, CCT2, CDC34, GPI1, ACTG1, SUMO2, TPI1, H13, PCBP2, DNAJA1, TUBB5, TUBA1B, HSPA8, HSPA9, UBXN1, TRP53, TCP1, TMBIM6, TRIM28, YWHAE, UBE2B, UBE2N, PA2G4, CDKN1A, PRKAR1A, HSPD1, UBE2S	1069	284	17446	1.66647	0.99999	0.150035	13.4355
GOTERM_MF_DIRECT	GO:0046982~protein heterodimerization activity	46	3.83333	0.00996271	SRI, PPARA, HIP1R, LSM6, HEXB, LSM7, SAE1, SOX9, GSTM1, FOS, CENPA, PRMT5, PPP2CA, GTF2A2, NPM1, H2AFZ, H2AFY, PAFAH1B2, CREB3L3, SLC51A, TCF3, TOP2A, H2-K1, TRP53, IRAK1, PPP2R1A, P4HB, LIMK2, SUCLG2, H2-Q1, ADIPOR2, HMG20B, BAD, YWHAE, MTTP, ABCG8, CYBA, ABCG5, YWHAH, BAX, UBA2, JUN, BNIP3L, HSPD1, NFE2L2, SCP2	1069	514	17446	1.46054	0.999998	0.166197	15.0912
GOTERM_MF_DIRECT	GO:0030957~Tat protein binding	4	0.333333	0.0101519	ACTB, NPM1, DNAJA1, SMARCA4	1069	8	17446	8.15996	0.999998	0.166973	15.3559
GOTERM_MF_DIRECT	GO:0017070~U6 snRNA binding	4	0.333333	0.0101519	PRPF8, DDX39B, LSM4, EIF5A	1069	8	17446	8.15996	0.999998	0.166973	15.3559
GOTERM_MF_DIRECT	GO:0003857~3-hydroxyacyl-CoA dehydrogenase activity	4	0.333333	0.0101519	CRYL1, EHHADH, HSD17B4, HADH	1069	8	17446	8.15996	0.999998	0.166973	15.3559
GOTERM_MF_DIRECT	GO:0035613~RNA stem-loop binding	4	0.333333	0.0101519	EIF4A3, EPRS, ZC3H12A, DAZAP1	1069	8	17446	8.15996	0.999998	0.166973	15.3559
GOTERM_MF_DIRECT	GO:0097157~pre-mRNA intronic binding	4	0.333333	0.0101519	HNRNPL, PRPF8, HNRNPA2B1, SOX9	1069	8	17446	8.15996	0.999998	0.166973	15.3559
GOTERM_MF_DIRECT	GO:0030235~nitric-oxide synthase regulator activity	4	0.333333	0.0101519	HSP90AB1, AKT1, HSP90AA1, DYNLL1	1069	8	17446	8.15996	0.999998	0.166973	15.3559
GOTERM_MF_DIRECT	GO:0004601~peroxidase activity	7	0.583333	0.0102115	GPX2, GPX1, TXNDC17, GPX4, PRDX5, PRDX2, CAT	1069	31	17446	3.68514	0.999999	0.165802	15.4391
GOTERM_MF_DIRECT	GO:0051059~NF-kappaB binding	7	0.583333	0.0102115	HDAC2, HDAC1, PSMA6, NPM1, NFKBIA, AKAP8, ANXA4	1069	31	17446	3.68514	0.999999	0.165802	15.4391
GOTERM_MF_DIRECT	GO:0016401~palmitoyl-CoA oxidase activity	3	0.25	0.0107752	ACOX1, ACADL, ACAA1A	1069	3	17446	16.3199	0.999999	0.172044	16.2225
GOTERM_MF_DIRECT	GO:0035851~Krueppel-associated box domain binding	3	0.25	0.0107752	HDAC2, HDAC1, TRIM28	1069	3	17446	16.3199	0.999999	0.172044	16.2225
GOTERM_MF_DIRECT	GO:0030519~snoRNP binding	3	0.25	0.0107752	IMP3, PRMT1, IMP4	1069	3	17446	16.3199	0.999999	0.172044	16.2225
GOTERM_MF_DIRECT	GO:0016747~transferase activity, transferring acyl groups other than amino-acyl groups	6	0.5	0.0113665	ACAA2, MOGAT2, DGAT2, ACAA1A, ACAT1, SCP2	1069	23	17446	4.25737	1	0.178476	17.037
GOTERM_MF_DIRECT	GO:0016712~oxidoreductase activity, acting on paired donors, with incorporation or reduction of molecular oxygen, reduced flavin or flavoprotein as one donor, and incorporation of one atom of oxygen	8	0.666667	0.0129813	CYP3A25, CYP3A13, CYP2S1, CYP3A11, CYP2J6, CYP2C29, CYP2D26, CYP2B10	1069	42	17446	3.10856	1	0.198915	19.2235
GOTERM_MF_DIRECT	GO:0004004~ATP-dependent RNA helicase activity	10	0.833333	0.0140205	DDX39, DHX9, EIF4A3, DDX17, EIF4A1, DDX39B, DDX1, DHX15, DDX21, DDX5	1069	63	17446	2.59046	1	0.21069	20.6018
GOTERM_MF_DIRECT	GO:0003713~transcription coactivator activity	20	1.66667	0.0144224	FUS, ENY2, NACA, SUB1, TRIM28, PDLIM1, DDX5, ARL2BP, JUNB, PARK7, MAGED1, TAF10, DDX17, JUN, NPM1, GTF2A2, EDF1, TAF9, TCF3, SMARCA4	1069	180	17446	1.81333	1	0.213645	21.129
GOTERM_MF_DIRECT	GO:0043023~ribosomal large subunit binding	4	0.333333	0.0145418	RBM3, NPM1, OLA1, EIF1A	1069	9	17446	7.2533	1	0.212838	21.2849
GOTERM_MF_DIRECT	GO:0001055~RNA polymerase II activity	4	0.333333	0.0145418	POLR2F, POLR2L, POLR2K, POLR2J	1069	9	17446	7.2533	1	0.212838	21.2849
GOTERM_MF_DIRECT	GO:0009055~electron carrier activity	9	0.75	0.0146274	XDH, GLRX3, SDHB, ACOX1, CYBA, COX7A1, ACAD11, ACADL, POR	1069	53	17446	2.77131	1	0.211614	21.3965
GOTERM_MF_DIRECT	GO:0019901~protein kinase binding	39	3.25	0.0167368	HSP90AB1, PPME1, PFKFB2, PGAM1, TCF7L2, RPS3, AKT1, GSTM1, PPP2CA, NPM1, H2AFY, CCNA2, ACSL3, ACTB, TRP53, EEF1A1, HSP90AA1, SLC12A2, ELAVL1, ATP1A1, BAD, RPS6, PPP1CB, HNRNPA0, CCNB1, MAPK1, AP2A2, CCND1, RPS18, RPS19, RCC2, PRLR, CCND2, PLK1, NME1, RGCC, CKS2, PEBP1, PARP1	1069	434	17446	1.46654	1	0.235876	24.101
GOTERM_MF_DIRECT	GO:0003899~DNA-directed RNA polymerase activity	7	0.583333	0.0183011	POLR2F, POLR2L, POLR2K, POLR1D, POLR2J, POLR2M, POLR1C	1069	35	17446	3.26399	1	0.252377	26.0501
GOTERM_MF_DIRECT	GO:0015293~symporter activity	14	1.16667	0.0193497	SLC16A3, SLC1A5, SLC38A2, SLC22A18, SLC20A1, SLC12A2, SLC6A8, SLC17A4, SLC5A1, SLC6A6, SLC13A1, SLC4A7, SLC4A4, SLC6A19	1069	112	17446	2.03999	1	0.262156	27.3301
GOTERM_MF_DIRECT	GO:0015450~P-P-bond-hydrolysis-driven protein transmembrane transporter activity	4	0.333333	0.0198412	SEC61B, TOMM20, TIMM23, SEC61G	1069	10	17446	6.52797	1	0.265198	27.9229
GOTERM_MF_DIRECT	GO:0015266~protein channel activity	4	0.333333	0.0198412	TOMM7, TOMM20, TOMM22, TIMM23	1069	10	17446	6.52797	1	0.265198	27.9229
GOTERM_MF_DIRECT	GO:0000979~RNA polymerase II core promoter sequence-specific DNA binding	10	0.833333	0.0204114	EGR1, TRP53, FOS, HDAC2, HNF4A, H2AFZ, H3F3A, H2AFY, H3F3B, TCF7L2	1069	67	17446	2.43581	1	0.269053	28.6049
GOTERM_MF_DIRECT	GO:0034513~box H/ACA snoRNA binding	3	0.25	0.0206771	GAR1, NOP10, NHP2	1069	4	17446	12.2399	1	0.2694	28.9207
GOTERM_MF_DIRECT	GO:1990715~mRNA CDS binding	3	0.25	0.0206771	HNRNPL, HNRNPK, HNRNPA2B1	1069	4	17446	12.2399	1	0.2694	28.9207
GOTERM_MF_DIRECT	GO:0003846~2-acylglycerol O-acyltransferase activity	3	0.25	0.0206771	MOGAT2, DGAT1, DGAT2	1069	4	17446	12.2399	1	0.2694	28.9207
GOTERM_MF_DIRECT	GO:0016887~ATPase activity	21	1.75	0.0210467	ABCE1, ATP1B1, HSP90AA1, DDX39B, OLA1, CFTR, ATP13A3, MYH9, ABCG8, DDX39, RFC3, ABCG5, PSMC5, PSMC2, EIF4A1, ABCC3, SMARCA5, ABCD3, MYO5B, HSPA8, SMARCA4	1069	200	17446	1.71359	1	0.270888	29.3577
GOTERM_MF_DIRECT	GO:0001056~RNA polymerase III activity	5	0.416667	0.0214366	POLR2F, POLR2L, POLR2K, POLR1D, POLR1C	1069	18	17446	4.53331	1	0.272563	29.816
GOTERM_MF_DIRECT	GO:0017091~AU-rich element binding	5	0.416667	0.0214366	ZFP36L2, EXOSC7, NUDT21, ELAVL1, HNRNPA0	1069	18	17446	4.53331	1	0.272563	29.816
GOTERM_MF_DIRECT	GO:0020037~heme binding	19	1.58333	0.0214673	CYP2C66, CYP2C65, CYP2C55, CYP3A25, CYP3A13, CYP2S1, CYP2C68, CYP3A11, CYP2C29, CYP2J6, CYP4F14, CYP4V3, CYB5B, CYP2B10, CYBA, PGRMC1, PGRMC2, CYP2D26, CAT	1069	175	17446	1.77188	1	0.270318	29.8519
GOTERM_MF_DIRECT	GO:0008392~arachidonic acid epoxygenase activity	8	0.666667	0.0232651	CYP2C66, CYP2C65, CYP2C55, CYP2C68, CYP2J6, CYP2C29, CYP2D26, CYP2B10	1069	47	17446	2.77786	1	0.286874	31.9283
GOTERM_MF_DIRECT	GO:0005215~transporter activity	22	1.83333	0.0254444	SLC22A18, SLC25A4, SLC12A2, SLC16A10, SLC5A1, RBP2, SLCO2B1, SEC14L2, SLC2A5, STARD7, AQP11, SLC2A2, ABCC3, SLC13A1, SYPL, SLC4A7, FABP1, FABP2, SLC51A, SLC4A4, FABP5, SLC46A1	1069	217	17446	1.65455	1	0.306604	34.3677
GOTERM_MF_DIRECT	GO:0008289~lipid binding	26	2.16667	0.025753	PPARA, SNX5, RBP2, APOC2, STOML2, ATP5G2, SEC14L2, APOA4, APOB, APOA1, STARD7, PGRMC1, APOC3, PGRMC2, CLINT1, BAD, DBI, MTTP, AP2A2, BAX, FAAH, PEBP1, FABP1, FABP2, SCP2, FABP5	1069	270	17446	1.57155	1	0.30696	34.7065
GOTERM_MF_DIRECT	GO:0001103~RNA polymerase II repressing transcription factor binding	6	0.5	0.025808	PPARA, HDAC2, HDAC1, MTA2, GTF2A2, TCF7L2	1069	28	17446	3.49713	1	0.304797	34.7666
GOTERM_MF_DIRECT	GO:0015036~disulfide oxidoreductase activity	3	0.25	0.0330727	TXNL1, DNAJC10, IFI30	1069	5	17446	9.79196	1	0.370422	42.2759
GOTERM_MF_DIRECT	GO:0097100~supercoiled DNA binding	3	0.25	0.0330727	HMGB1, HMGB2, RPS3	1069	5	17446	9.79196	1	0.370422	42.2759
GOTERM_MF_DIRECT	GO:0070061~fructose binding	3	0.25	0.0330727	ALDOA, SLC2A5, ALDOB	1069	5	17446	9.79196	1	0.370422	42.2759
GOTERM_MF_DIRECT	GO:0004332~fructose-bisphosphate aldolase activity	3	0.25	0.0330727	ALDOA, ALDOC, ALDOB	1069	5	17446	9.79196	1	0.370422	42.2759
GOTERM_MF_DIRECT	GO:0008390~testosterone 16-alpha-hydroxylase activity	3	0.25	0.0330727	CYP2C66, CYP2C65, CYP3A25	1069	5	17446	9.79196	1	0.370422	42.2759
GOTERM_MF_DIRECT	GO:0035925~mRNA 3'-UTR AU-rich region binding	4	0.333333	0.0331982	ZFP36L2, HNRNPD, ELAVL1, ZC3H12A	1069	12	17446	5.43998	1	0.368497	42.3982
GOTERM_MF_DIRECT	GO:0000049~tRNA binding	8	0.666667	0.0347476	IARS, EEF1A1, AIMP1, RPL6, AARS, RPS10, NSUN2, KARS	1069	51	17446	2.55999	1	0.379062	43.888
GOTERM_MF_DIRECT	GO:0005506~iron ion binding	21	1.75	0.0361637	XDH, CYP2C66, ABCE1, CYP2C65, SC5D, CYP2C55, CYP3A25, CYP3A13, CYP2S1, CYP2C68, CYP3A11, CYP2C29, CYP2J6, EGLN3, CYP4F14, CYP4V3, CYP2B10, FTH1, ADI1, CYP2D26, DPYD	1069	212	17446	1.6166	1	0.388135	45.218
GOTERM_MF_DIRECT	GO:0042393~histone binding	14	1.16667	0.0402397	ANP32B, NASP, ANP32E, MCM2, NCL, PTMA, UHRF1, NPM1, CKS2, SMARCA5, H3F3A, H3F3B, DNAJC2, SMARCA4	1069	124	17446	1.84257	1	0.41855	48.8828
GOTERM_MF_DIRECT	GO:0005319~lipid transporter activity	4	0.333333	0.0412399	APOB, APOA1, NPC1L1, MTTP	1069	13	17446	5.02152	1	0.423301	49.7463
GOTERM_MF_DIRECT	GO:0004467~long-chain fatty acid-CoA ligase activity	4	0.333333	0.0412399	SLC27A2, ACSL3, SLC27A4, ACSL5	1069	13	17446	5.02152	1	0.423301	49.7463
GOTERM_MF_DIRECT	GO:0019903~protein phosphatase binding	11	0.916667	0.0423012	TRP53, KCNN4, HSP90B1, HSP90AA1, PPME1, ANAPC5, PPP2CA, CDH1, BAD, YWHAE, REG1	1069	88	17446	2.03999	1	0.428401	50.6475
GOTERM_MF_DIRECT	GO:0030619~U1 snRNA binding	3	0.25	0.0476202	PRPF8, SNRPC, SNRNP70	1069	6	17446	8.15996	1	0.464845	54.9401
GOTERM_MF_DIRECT	GO:0034875~caffeine oxidase activity	3	0.25	0.0476202	CYP2C66, CYP2C65, CYP2C29	1069	6	17446	8.15996	1	0.464845	54.9401
GOTERM_MF_DIRECT	GO:0005324~long-chain fatty acid transporter activity	3	0.25	0.0476202	ABCD3, FABP1, FABP2	1069	6	17446	8.15996	1	0.464845	54.9401
GOTERM_MF_DIRECT	GO:0003988~acetyl-CoA C-acyltransferase activity	3	0.25	0.0476202	ACAA2, ACAA1A, SCP2	1069	6	17446	8.15996	1	0.464845	54.9401
GOTERM_MF_DIRECT	GO:0036402~proteasome-activating ATPase activity	3	0.25	0.0476202	PSMC5, PSMC3, PSMC2	1069	6	17446	8.15996	1	0.464845	54.9401
GOTERM_MF_DIRECT	GO:0055102~lipase inhibitor activity	3	0.25	0.0476202	APOA1, APOC3, APOC2	1069	6	17446	8.15996	1	0.464845	54.9401
GOTERM_MF_DIRECT	GO:0050733~RS domain binding	3	0.25	0.0476202	SRSF1, SARNP, U2AF1	1069	6	17446	8.15996	1	0.464845	54.9401
GOTERM_MF_DIRECT	GO:0008536~Ran GTPase binding	6	0.5	0.0485704	CSE1L, IPO5, BIRC5, RANGAP1, RANBP1, KPNB1	1069	33	17446	2.96726	1	0.468364	55.669
GOTERM_MF_DIRECT	GO:0001671~ATPase activator activity	4	0.333333	0.0501632	TOR1AIP2, ATP1B1, DNAJC10, AHSA1	1069	14	17446	4.66284	1	0.476269	56.8661
GOTERM_MF_DIRECT	GO:0016746~transferase activity, transferring acyl groups	17	1.41667	0.0503351	ACAA2, SOAT2, NAT8, MOGAT2, PLA2G16, LPGAT1, ZDHHC7, GGT1, ACAT1, LPCAT3, DGAT1, NAA50, DGAT2, NAA10, ACAA1A, SCP2, AGPAT2	1069	167	17446	1.66131	1	0.474219	56.9935
GOTERM_MF_DIRECT	GO:0030955~potassium ion binding	4	0.333333	0.0599376	PKM, ATP1B1, PKLR, ATP1A1	1069	15	17446	4.35198	1	0.533322	63.5732
GOTERM_MF_DIRECT	GO:0051015~actin filament binding	14	1.16667	0.0608921	MYO1A, ACTN4, HIP1R, VIL1, IQGAP2, ACTN1, MYH9, DSTN, ESPN, CORO2A, PLS1, USH1C, MYH14, EPS8L2	1069	132	17446	1.7309	1	0.535783	64.1728
GOTERM_MF_DIRECT	GO:0008494~translation activator activity	3	0.25	0.0640102	PCBP1, RPS27L, LARP1	1069	7	17446	6.99425	1	0.550916	66.0677
GOTERM_MF_DIRECT	GO:0008379~thioredoxin peroxidase activity	3	0.25	0.0640102	FAM213B, PRDX5, PRDX2	1069	7	17446	6.99425	1	0.550916	66.0677
GOTERM_MF_DIRECT	GO:0030628~pre-mRNA 3'-splice site binding	3	0.25	0.0640102	HNRNPK, U2AF2, U2AF1	1069	7	17446	6.99425	1	0.550916	66.0677
GOTERM_MF_DIRECT	GO:1990247~N6-methyladenosine-containing RNA binding	3	0.25	0.0640102	HNRNPA2B1, HNRNPC, YTHDF1	1069	7	17446	6.99425	1	0.550916	66.0677
GOTERM_MF_DIRECT	GO:0043531~ADP binding	6	0.5	0.0665145	PKM, CYB5R3, ATP1A1, MYH9, PGK1, HSPA8	1069	36	17446	2.71999	1	0.561908	67.521
GOTERM_MF_DIRECT	GO:0000287~magnesium ion binding	19	1.58333	0.0704752	ALPI, PRPSAP1, IDH3A, PKM, MAST3, PGM2, MTHFD2, IDH3G, NME1, PKLR, IDH2, FARSB, IDH1, ITPK1, BPNT1, TOP2A, DCTPP1, FEN1, DUT	1069	202	17446	1.53504	1	0.580355	69.7007
GOTERM_MF_DIRECT	GO:0050660~flavin adenine dinucleotide binding	9	0.75	0.0723632	XDH, CYB5R3, ACOX1, FMO5, MAOA, TXNRD1, ACAD11, ACADL, POR	1069	72	17446	2.03999	1	0.587064	70.6907
GOTERM_MF_DIRECT	GO:0043621~protein self-association	8	0.666667	0.0727287	TRP53, AHCY, ID1, ABCD3, PCSK9, CTSB, SLC9A3R1, MDH2	1069	60	17446	2.17599	1	0.5857	70.8788
GOTERM_MF_DIRECT	GO:0043422~protein kinase B binding	4	0.333333	0.081889	SRSF1, PPP2CA, NPM1, BAD	1069	17	17446	3.83998	1	0.627753	75.2393
GOTERM_MF_DIRECT	GO:0070181~small ribosomal subunit rRNA binding	3	0.25	0.081963	RPS14, RPS13, RPS3	1069	8	17446	6.11997	1	0.624858	75.2718
GOTERM_MF_DIRECT	GO:0102391~decanoate--CoA ligase activity	3	0.25	0.081963	SLC27A2, ACSL3, ACSL5	1069	8	17446	6.11997	1	0.624858	75.2718
GOTERM_MF_DIRECT	GO:0050661~NADP binding	6	0.5	0.0876646	FMO5, IDH1, DPYD, CAT, GAPDH, POR	1069	39	17446	2.51076	1	0.647509	77.665
GOTERM_MF_DIRECT	GO:0016627~oxidoreductase activity, acting on the CH-CH group of donors	5	0.416667	0.0888943	ACOX1, DPYD, ACAD11, ACADL, LBR	1069	28	17446	2.91427	1	0.649691	78.1518
GOTERM_MF_DIRECT	GO:0051117~ATPase binding	10	0.833333	0.0891136	UBXN1, TOR1AIP2, ATP1B1, HNRNPK, NHP2L1, ALDOB, DNAJC10, NOP58, TAF9, FBL	1069	88	17446	1.85454	1	0.647485	78.2376
GOTERM_MF_DIRECT	GO:0008266~poly(U) RNA binding	4	0.333333	0.0939795	KHDRBS1, PABPC1, HNRNPC, RPS7	1069	18	17446	3.62665	1	0.664843	80.0611
