# Supplementary material for: Multi-Objective Optimized Fuzzy Clustering for Detecting Cell Clusters from Single-Cell Expression Profiles
Source: Genes (Basel). 2019 Aug 13;10(8):611. doi: 10.3390/genes10080611 (PMC6723724; doi:10.3390/genes10080611)
Supplement: Supplementary file 1 [file genes-10-00611-s001.zip › supp files/Table S5.csv]

as.matrix.rownames.fDEGlist_adjpvalFCfilt_cl1vsrest_r..	AveExpr	t	P.Value	adj.P.Val	B	fc_cl1_vs_cl2
Slc5a1	-8.64E-17	15.46405839	2.49E-40	7.47E-37	80.94544352	4.057401595
Crip1	3.91E-17	15.40218952	4.28E-40	1.28E-36	80.41012513	3.906949739
Khk	-5.00E-17	14.74064908	1.36E-37	4.09E-34	74.70455472	3.504550844
Aldob	8.23E-17	14.61809301	3.95E-37	1.19E-33	73.65181596	3.957136942
Prap1	4.35E-17	14.37842756	3.15E-36	9.45E-33	71.59763374	4.145678609
Dak	-8.14E-17	14.06006196	4.91E-35	1.47E-31	68.87907029	4.81052073
Cyp2d26	-4.00E-17	13.94341281	1.34E-34	4.02E-31	67.88616234	5.614614807
Guca2b	-5.27E-17	13.85253688	2.92E-34	8.77E-31	67.1138941	10.47545804
Gpi1	2.90E-17	13.62238222	2.10E-33	6.30E-30	65.16323555	3.085744111
Dgat1	-3.24E-17	13.52135926	4.98E-33	1.49E-29	64.30950087	3.455657389
Gpx4	7.85E-18	13.47758136	7.23E-33	2.17E-29	63.94002824	3.403986969
Papss2	1.01E-17	12.9529178	6.20E-31	1.86E-27	59.53684622	7.61509429
2010106E10Rik	8.92E-17	12.79223059	2.40E-30	7.19E-27	58.198194	9.010333246
P4hb	-1.03E-16	12.78932234	2.46E-30	7.37E-27	58.17401179	2.588053792
Cyb5r3	1.40E-17	12.76252342	3.08E-30	9.23E-27	57.95125569	3.93994413
Sis	2.26E-17	12.52936302	2.17E-29	6.51E-26	56.01929554	4.65427014
Mttp	-9.64E-17	12.50969735	2.56E-29	7.68E-26	55.85686024	3.765123843
Gpd1	7.72E-17	12.31955103	1.25E-28	3.74E-25	54.29057865	3.773757302
Ace2	-5.20E-17	12.20931022	3.11E-28	9.34E-25	53.38617093	5.794430114
Apob	1.01E-16	12.1812369	3.93E-28	1.18E-24	53.15630291	5.631347191
Creb3l3	4.14E-17	12.1558369	4.84E-28	1.45E-24	52.94848185	3.877045087
Scp2	6.22E-17	12.14239202	5.41E-28	1.62E-24	52.83853762	2.911568054
Gna11	6.11E-17	11.96559178	2.33E-27	6.98E-24	51.39676666	2.995616794
H2-K1	1.21E-16	11.89991314	3.99E-27	1.20E-23	50.8631047	2.60826151
Gsta1	-8.66E-17	11.81763601	7.84E-27	2.35E-23	50.19609436	7.278626407
Fbp2	2.27E-17	11.74787364	1.39E-26	4.16E-23	49.63188858	2.804494449
Mgam	-6.76E-17	11.73827901	1.50E-26	4.50E-23	49.5543898	3.176628879
Reg1	6.74E-20	11.72727481	1.64E-26	4.93E-23	49.46553489	12.44272275
Cdhr5	6.61E-17	11.61727898	4.03E-26	1.21E-22	48.57910604	3.719919309
Cdhr2	-5.35E-17	11.6106808	4.25E-26	1.27E-22	48.52603506	4.008491379
Ndrg1	1.74E-17	11.5958355	4.79E-26	1.44E-22	48.4066728	5.312427797
Mogat2	5.73E-18	11.57349045	5.75E-26	1.72E-22	48.22712126	6.102450349
Cgref1	9.43E-17	11.56067363	6.38E-26	1.91E-22	48.12419386	3.866892217
Gapdh	-1.42E-17	11.55218444	6.83E-26	2.05E-22	48.05604464	2.548011245
Aldh1a1	-6.51E-17	11.36153067	3.20E-25	9.60E-22	46.53075678	6.52296691
Fabp2	-4.25E-17	11.27548023	6.40E-25	1.92E-21	45.84568584	5.658004985
Fam213a	-1.01E-18	11.2722328	6.57E-25	1.97E-21	45.81987402	8.946705896
Acsl5	9.90E-18	11.26222246	7.12E-25	2.14E-21	45.74032715	3.101972037
Cbr1	8.54E-17	11.18632671	1.31E-24	3.93E-21	45.13817754	3.063775967
Bpnt1	-5.97E-17	11.05912913	3.62E-24	1.09E-20	44.13284566	2.574951447
2200002D01Rik	-9.26E-18	11.04591169	4.03E-24	1.21E-20	44.02865946	2.526917647
Cyp2j6	-6.90E-17	11.02368473	4.81E-24	1.44E-20	43.85357648	4.266900225
Pbld2	8.96E-17	10.96645487	7.58E-24	2.27E-20	43.40347453	4.899009043
Cyp4f14	3.37E-17	10.93038316	1.01E-23	3.03E-20	43.12030043	5.372667104
Reep6	-1.07E-16	10.90093883	1.28E-23	3.83E-20	42.88945588	2.307135586
Exoc3l4	-6.67E-17	10.81740743	2.47E-23	7.41E-20	42.23606336	2.865305677
Dhrs1	7.24E-17	10.7762229	3.42E-23	1.03E-19	41.91473684	2.87437153
Car9	-3.29E-17	10.77119725	3.56E-23	1.07E-19	41.87556374	3.523009181
Ephx1	-7.11E-18	10.76161092	3.84E-23	1.15E-19	41.80086457	5.386423869
Ucp2	-1.17E-16	10.75701298	3.98E-23	1.19E-19	41.76504683	2.273751824
Apoc3	-4.91E-17	10.68303006	7.13E-23	2.14E-19	41.18967571	16.71296262
Treh	6.11E-17	10.65385839	8.97E-23	2.69E-19	40.9633021	5.852147274
Slc2a2	-3.82E-17	10.63719563	1.02E-22	3.07E-19	40.83412541	9.174453853
Fabp1	-5.16E-17	10.62434486	1.13E-22	3.39E-19	40.73456427	4.667087934
Apoc2	-2.12E-17	10.61151223	1.25E-22	3.75E-19	40.63519896	10.12972522
Acbd4	-1.78E-17	10.56929967	1.74E-22	5.22E-19	40.30873124	4.518576944
Atp1a1	-1.64E-17	10.54010977	2.19E-22	6.56E-19	40.08333272	2.231385192
Ccl25	-8.75E-17	10.53407786	2.29E-22	6.88E-19	40.03679176	2.229195158
Tm6sf2	4.12E-17	10.50601437	2.85E-22	8.56E-19	39.82042354	4.158465031
Cyp3a11	2.37E-17	10.47775913	3.56E-22	1.07E-18	39.60285052	13.08235325
Alpi	1.02E-17	10.46841482	3.83E-22	1.15E-18	39.53095746	3.485551647
Mt1	5.93E-17	10.22525278	2.52E-21	7.56E-18	37.6709384	3.156252757
Bche	-3.55E-17	10.21688973	2.69E-21	8.06E-18	37.60734417	4.42969333
2-Mar	8.19E-17	10.14596279	4.64E-21	1.39E-17	37.06903255	2.088978227
Sult1b1	-9.36E-17	10.07695374	7.87E-21	2.36E-17	36.54706453	5.18304833
Cat	-6.11E-17	10.01313675	1.28E-20	3.84E-17	36.06595846	3.161951817
Maoa	-6.48E-18	10.01261139	1.29E-20	3.86E-17	36.06200424	3.06361666
Pls1	-4.68E-17	9.934081055	2.34E-20	7.02E-17	35.47211924	3.51196277
H2-Q1	2.75E-17	9.832461942	5.05E-20	1.52E-16	34.71234088	7.350573858
Mpp1	-6.01E-17	9.803837407	6.27E-20	1.88E-16	34.49905362	3.809717871
Cobl	3.43E-17	9.751852013	9.28E-20	2.79E-16	34.11253067	3.206168826
Slc27a4	5.79E-17	9.749381085	9.46E-20	2.84E-16	34.0941856	4.431745467
Mme	-3.89E-17	9.643239536	2.10E-19	6.30E-16	33.30847303	8.167944499
Por	-1.14E-16	9.616164443	2.57E-19	7.71E-16	33.10878224	2.522777268
Myo1a	-6.55E-17	9.585571697	3.23E-19	9.69E-16	32.8835092	2.11443978
Abp1	-2.02E-19	9.538822195	4.58E-19	1.37E-15	32.54001087	3.071318251
Fth1	4.54E-17	9.529680033	4.90E-19	1.47E-15	32.47294369	2.918195558
Mdh2	-9.62E-17	9.513859647	5.51E-19	1.65E-15	32.35696721	2.001495192
Apoa4	-1.99E-17	9.4640107	7.98E-19	2.39E-15	31.99221924	13.1981801
Btnl1	1.77E-17	9.443751941	9.27E-19	2.78E-15	31.84428375	3.279316286
Enpep	-1.06E-18	9.420899839	1.10E-18	3.29E-15	31.67761961	6.805620893
Clic5	4.52E-17	9.408270364	1.20E-18	3.61E-15	31.58560602	5.729837595
Gm12070	5.56E-17	9.385446045	1.43E-18	4.28E-15	31.41948928	2.557915056
Spink3	1.88E-17	9.382136581	1.46E-18	4.38E-15	31.39542129	9.921265689
Apoa1	3.63E-17	9.349339156	1.86E-18	5.58E-15	31.15715708	16.83797553
Ugt2b34	-7.68E-17	9.303941784	2.60E-18	7.80E-15	30.82812329	2.680803816
Atp1b1	-9.07E-17	9.287478084	2.93E-18	8.80E-15	30.70901758	2.011372428
Sult1d1	-8.43E-17	9.282135181	3.05E-18	9.15E-15	30.67039002	2.765770392
Cldn15	-6.55E-17	9.275325279	3.21E-18	9.62E-15	30.62117457	2.239422964
Acox1	-2.25E-17	9.240492383	4.14E-18	1.24E-14	30.36975303	3.134551588
Adh1	-5.99E-17	9.227714051	4.54E-18	1.36E-14	30.2776534	2.622475121
Hnf4g	-3.09E-17	9.181871545	6.35E-18	1.91E-14	29.94783731	2.602508446
Galm	3.35E-17	9.145988317	8.25E-18	2.47E-14	29.69032456	2.401238547
Cda	6.90E-17	9.145639352	8.27E-18	2.48E-14	29.68782306	2.613556655
Mep1b	-4.86E-17	9.092880759	1.21E-17	3.64E-14	29.31026023	5.644407183
Tcn2	5.30E-17	9.061833641	1.52E-17	4.56E-14	29.08866011	3.4617583
Fmo5	-9.69E-17	9.010905245	2.20E-17	6.59E-14	28.72610455	5.716434959
Slc9a3r1	3.30E-18	8.977620767	2.79E-17	8.37E-14	28.48979555	2.183441674
Sepp1	-6.64E-17	8.969739969	2.95E-17	8.86E-14	28.43391899	4.421391673
Slc16a3	1.52E-18	8.966252478	3.03E-17	9.09E-14	28.40920107	6.592654131
Akr1b7	2.11E-17	8.960904995	3.15E-17	9.44E-14	28.37131116	11.95370846
B2m	1.07E-16	8.917835571	4.29E-17	1.29E-13	28.06662266	2.130117048
Cyp4v3	4.12E-17	8.906734965	4.65E-17	1.39E-13	27.98823259	3.739026626
Adipor2	-4.33E-17	8.897791819	4.95E-17	1.49E-13	27.92511979	2.396727523
Gm3776	-6.62E-18	8.888969346	5.28E-17	1.58E-13	27.86289517	14.41905612
Ces2e	6.34E-17	8.843801278	7.29E-17	2.19E-13	27.54489733	2.053966632
Slc37a4	-2.22E-17	8.840769623	7.45E-17	2.23E-13	27.52358783	3.981620644
Cyp2b10	1.86E-17	8.813089888	9.07E-17	2.72E-13	27.32922758	4.611538599
Tm4sf20	-8.27E-17	8.793594503	1.04E-16	3.13E-13	27.19255344	2.473899609
Slc25a45	-2.54E-17	8.745993238	1.46E-16	4.39E-13	26.85960038	12.24051829
Mylk	-8.05E-18	8.742627922	1.50E-16	4.49E-13	26.83610221	3.160459039
Iqgap2	8.19E-17	8.741558106	1.51E-16	4.53E-13	26.82863341	4.8689306
Gsto1	-8.57E-18	8.692538832	2.14E-16	6.41E-13	26.48700066	2.013317973
Ces1d	6.17E-17	8.63597142	3.18E-16	9.55E-13	26.09420588	5.768884992
Prpsap1	-4.82E-17	8.565303535	5.23E-16	1.57E-12	25.60569438	2.451398795
Leap2	3.53E-17	8.55705279	5.54E-16	1.66E-12	25.54881892	7.413658987
Xdh	-1.88E-17	8.534510425	6.49E-16	1.95E-12	25.39359764	4.468266118
Tstd1	1.81E-17	8.521090885	7.13E-16	2.14E-12	25.30131356	2.524023263
Calml4	-6.45E-17	8.454402132	1.13E-15	3.40E-12	24.84403707	2.236249296
Pgrmc1	3.24E-17	8.427774983	1.37E-15	4.10E-12	24.66208099	2.77425789
Plin3	7.11E-17	8.420788878	1.43E-15	4.30E-12	24.61440077	2.212818685
Mt2	8.48E-17	8.411851292	1.52E-15	4.57E-12	24.55343765	2.615940139
Abcg5	5.12E-17	8.376860897	1.94E-15	5.83E-12	24.31515816	3.491728577
Idh1	-3.62E-17	8.371007971	2.02E-15	6.07E-12	24.27536131	2.448306909
Slc39a5	3.28E-17	8.334587319	2.60E-15	7.81E-12	24.02811259	2.294031604
Retsat	-9.77E-18	8.328610109	2.71E-15	8.13E-12	23.98759994	3.460177338
Gsta4	2.50E-17	8.321405534	2.85E-15	8.55E-12	23.93879274	2.341746917
Cyp2c65	-6.31E-17	8.274699351	3.93E-15	1.18E-11	23.62303065	2.478675807
Pgrmc2	2.39E-17	8.225824707	5.49E-15	1.65E-11	23.29381666	2.234935382
Cyp3a13	1.95E-17	8.215194444	5.91E-15	1.77E-11	23.22237694	7.935982268
Cyp2c29	4.41E-18	8.209019698	6.16E-15	1.85E-11	23.18090721	15.50910535
Tmem120a	-1.48E-17	8.208027318	6.20E-15	1.86E-11	23.17424422	4.089420194
Pepd	-7.09E-17	8.192917316	6.88E-15	2.06E-11	23.07285702	2.780627145
Ugt2b5	-5.49E-17	8.183186691	7.35E-15	2.20E-11	23.00762841	4.499367284
Gpt	-4.98E-17	8.178057787	7.61E-15	2.28E-11	22.97326713	5.231195998
Dpyd	3.07E-17	8.162405038	8.47E-15	2.54E-11	22.86848643	4.766386315
Actn4	-9.08E-17	8.121391538	1.12E-14	3.36E-11	22.59455143	2.342290145
Gstm1	2.27E-17	8.095357099	1.34E-14	4.01E-11	22.42112576	4.756777117
Sec14l2	2.83E-17	8.082024011	1.46E-14	4.38E-11	22.33244831	5.701119761
Slc13a1	6.04E-17	8.056753919	1.73E-14	5.20E-11	22.16463882	9.014524509
Pank3	-6.74E-17	8.056693112	1.73E-14	5.20E-11	22.16423544	2.393043057
Clec2h	-3.76E-17	8.055894394	1.74E-14	5.23E-11	22.15893703	4.184731455
Ano6	-5.88E-17	8.044123017	1.89E-14	5.66E-11	22.0808896	3.274360891
Faah	7.92E-17	8.043059983	1.90E-14	5.70E-11	22.07384506	2.255191844
Otop3	1.56E-17	8.04173465	1.92E-14	5.76E-11	22.06506314	4.844012394
Slc2a5	7.29E-17	8.003489929	2.48E-14	7.45E-11	21.81205288	6.287362615
Ms4a10	2.45E-17	7.987833523	2.76E-14	8.27E-11	21.70870437	2.828052531
Pgm2	7.45E-17	7.928459138	4.11E-14	1.23E-10	21.31797918	4.074780043
Npc1l1	-7.32E-17	7.90835992	4.70E-14	1.41E-10	21.18614718	2.261625072
Abcg8	1.18E-18	7.873492062	5.92E-14	1.78E-10	20.95797172	3.700097088
Gde1	-3.82E-18	7.835848221	7.61E-14	2.28E-10	20.71238132	5.192554031
Naprt1	-4.47E-17	7.800824168	9.60E-14	2.88E-10	20.48458667	2.565682911
Lypd8	-1.17E-16	7.76812111	1.19E-13	3.57E-10	20.27250364	2.239236468
Nat8	-5.78E-17	7.707669529	1.77E-13	5.32E-10	19.88204441	5.889302935
Prdx5	-3.69E-17	7.701843476	1.84E-13	5.53E-10	19.84452229	2.796761216
Slc35c2	-2.77E-17	7.639670685	2.77E-13	8.31E-10	19.44530117	3.397688306
Hkdc1	7.76E-17	7.629631173	2.96E-13	8.87E-10	19.38104188	3.361962238
Eps8l2	-3.73E-18	7.617455009	3.20E-13	9.60E-10	19.30318382	2.263175889
Pklr	6.99E-17	7.60956268	3.37E-13	1.01E-09	19.25276314	2.760951674
Ahcyl1	2.75E-18	7.603422742	3.51E-13	1.05E-09	19.21356237	2.079928443
Slc26a3	-2.15E-18	7.599867678	3.59E-13	1.08E-09	19.19087474	2.369032436
Sepw1	3.78E-17	7.524970298	5.83E-13	1.75E-09	18.71458541	2.779236801
Cyb5	1.11E-17	7.524683552	5.84E-13	1.75E-09	18.71276815	2.401570386
Nlrp6	6.07E-17	7.520673028	6.00E-13	1.80E-09	18.68735632	2.160118297
Dgat2	-5.67E-17	7.481944804	7.70E-13	2.31E-09	18.44244366	3.168393844
Hsd17b11	-4.96E-17	7.455786634	9.11E-13	2.73E-09	18.2775168	2.14058375
Mall	2.14E-17	7.42603127	1.10E-12	3.31E-09	18.09039635	3.603821286
Aldoc	3.90E-17	7.353169366	1.76E-12	5.27E-09	17.63439538	4.523761394
Gm5506	-1.47E-17	7.348220349	1.81E-12	5.44E-09	17.60353623	2.608970264
Igsf9	4.58E-17	7.346874732	1.83E-12	5.49E-09	17.59514827	2.522726876
Ces1f	-4.16E-18	7.346265852	1.84E-12	5.51E-09	17.59135314	4.317835277
Bad	-8.29E-18	7.321662759	2.15E-12	6.44E-09	17.43818745	2.072768343
Slc7a9	-7.92E-18	7.280176571	2.79E-12	8.37E-09	17.18073449	3.068394159
Ehhadh	1.49E-17	7.26657487	3.04E-12	9.13E-09	17.09655005	3.097241858
Krt20	-5.69E-17	7.20806298	4.40E-12	1.32E-08	16.7356748	8.480275806
Rhoc	7.27E-17	7.195895727	4.75E-12	1.42E-08	16.66089244	3.34744845
Slc17a4	6.88E-17	7.187081816	5.02E-12	1.51E-08	16.60677647	2.4168865
Slc51a	-3.37E-17	7.164216522	5.79E-12	1.74E-08	16.46660739	7.942930277
Slc6a19	-5.22E-17	7.163768747	5.81E-12	1.74E-08	16.46386561	4.417137922
Ppme1	3.08E-17	7.154276026	6.16E-12	1.85E-08	16.40576933	3.187324107
Aamdc	-1.22E-16	7.121865099	7.54E-12	2.26E-08	16.20782631	2.07113027
Dhrs3	-3.93E-17	7.106284457	8.31E-12	2.49E-08	16.11289968	2.948902157
Ces2a	1.67E-17	7.098067085	8.75E-12	2.62E-08	16.06289453	2.5801218
Pnliprp2	3.60E-17	6.998324413	1.62E-11	4.86E-08	15.45925416	19.72895557
Cml5	5.19E-18	6.97088984	1.92E-11	5.76E-08	15.29430412	7.053267342
Slc35f5	-5.14E-17	6.963712497	2.01E-11	6.02E-08	15.25122803	2.921737954
Ugdh	1.36E-17	6.935572402	2.38E-11	7.15E-08	15.0826516	2.108812137
Aqp11	-4.17E-17	6.91776458	2.66E-11	7.97E-08	14.97622873	3.023256808
Rbp2	-4.37E-17	6.912297569	2.75E-11	8.24E-08	14.94359688	2.048152036
Abcc2	5.32E-18	6.896414583	3.03E-11	9.08E-08	14.84890042	3.666854111
Gstm6	3.01E-18	6.86302648	3.71E-11	1.11E-07	14.65035593	2.781745738
Mgst2	-1.64E-17	6.801673568	5.38E-11	1.61E-07	14.28736253	2.676694113
Prkg2	5.05E-17	6.801550117	5.38E-11	1.61E-07	14.28663455	2.445751027
Tmem236	-3.85E-17	6.797151013	5.53E-11	1.66E-07	14.26069992	3.07225869
Fbln1	1.94E-17	6.797008207	5.53E-11	1.66E-07	14.25985822	4.360500722
Fam3b	-5.10E-17	6.796094645	5.56E-11	1.67E-07	14.25447401	11.51904239
Rdh7	9.31E-18	6.795520304	5.58E-11	1.67E-07	14.25108932	6.293161807
Slc46a1	-7.01E-18	6.789605864	5.78E-11	1.73E-07	14.21624681	5.131912851
Dhrs11	8.91E-18	6.786566703	5.89E-11	1.77E-07	14.19835154	2.739166256
Slc40a1	4.55E-17	6.765624743	6.68E-11	2.00E-07	14.07520152	5.858394967
Sec23a	-4.63E-17	6.756921576	7.04E-11	2.11E-07	14.02410502	2.503112226
H2-T3	-7.81E-17	6.734155775	8.07E-11	2.42E-07	13.89067696	3.127487267
Synj2bp	-6.81E-17	6.725757364	8.49E-11	2.55E-07	13.84153907	2.131154177
G6pc	-3.28E-17	6.708801938	9.39E-11	2.82E-07	13.74247415	11.63334052
Zzef1	-2.80E-17	6.684402369	1.09E-10	3.26E-07	13.60024212	2.711486124
Plec	3.35E-17	6.667207926	1.20E-10	3.61E-07	13.50024286	2.958155102
Tmem65	9.97E-17	6.663699591	1.23E-10	3.69E-07	13.47986272	2.504855313
Sult2b1	-7.18E-18	6.661278181	1.25E-10	3.74E-07	13.46580128	2.801795619
Chpt1	8.91E-18	6.623459904	1.56E-10	4.68E-07	13.24668166	2.72878616
Nampt	-6.97E-17	6.614293846	1.65E-10	4.94E-07	13.19371408	2.905387386
Slc22a13b-ps	-4.06E-17	6.562078107	2.24E-10	6.73E-07	12.8930281	4.98356294
Slc5a4b	9.47E-18	6.541153636	2.54E-10	7.61E-07	12.77303762	18.08653277
Mast3	1.37E-17	6.531191579	2.69E-10	8.07E-07	12.71601227	4.395304112
Golt1a	-4.20E-17	6.525663233	2.78E-10	8.33E-07	12.68439494	2.184683079
Reg3a	-3.61E-17	6.513757809	2.98E-10	8.94E-07	12.616375	12.8590663
Ugt2a3	-6.63E-17	6.512249137	3.00E-10	9.01E-07	12.60776212	3.753826181
Sectm1b	4.77E-17	6.509982144	3.04E-10	9.13E-07	12.5948229	4.182038701
Ppara	5.59E-17	6.506878049	3.10E-10	9.30E-07	12.57711131	3.440276228
Cds1	2.45E-17	6.502848308	3.17E-10	9.52E-07	12.55412765	2.0182682
Gda	-2.04E-17	6.501564148	3.20E-10	9.60E-07	12.54680569	9.800302228
Abhd6	-1.11E-17	6.493454515	3.35E-10	1.01E-06	12.50059193	5.050683149
Gm7092	5.03E-17	6.489131448	3.44E-10	1.03E-06	12.47597426	3.14209818
Myo5b	-2.77E-17	6.471403948	3.81E-10	1.14E-06	12.37515522	3.120188861
C4bp	2.56E-18	6.46304248	4.00E-10	1.20E-06	12.32767494	7.138105879
Cdr2	-9.11E-17	6.450289397	4.31E-10	1.29E-06	12.2553469	2.939189343
Ggt1	-2.14E-17	6.440290057	4.57E-10	1.37E-06	12.1987125	6.497804147
Tgoln1	8.19E-18	6.401639009	5.72E-10	1.72E-06	11.98043011	2.211229162
Anpep	1.89E-17	6.401344521	5.73E-10	1.72E-06	11.97877084	5.255391415
Gstm4	4.72E-17	6.398562429	5.82E-10	1.75E-06	11.96309818	5.912139026
Slc4a4	9.92E-18	6.387621285	6.20E-10	1.86E-06	11.90151276	3.626895047
Ugt2b36	6.85E-17	6.371333976	6.81E-10	2.04E-06	11.80998428	3.935579729
Agpat2	2.75E-17	6.341061496	8.11E-10	2.43E-06	11.64034033	2.015555028
Gsta2	-2.93E-17	6.329455062	8.67E-10	2.60E-06	11.57546354	9.540333244
Bco2	1.67E-17	6.31991144	9.15E-10	2.75E-06	11.52218574	3.071297008
Gramd3	5.11E-17	6.319353488	9.18E-10	2.75E-06	11.51907286	2.083345987
Smlr1	1.47E-17	6.314098047	9.46E-10	2.84E-06	11.48976247	3.0634637
Pfkp	-6.97E-17	6.312083501	9.57E-10	2.87E-06	11.47853201	2.24658807
Sord	3.10E-17	6.291124718	1.08E-09	3.24E-06	11.36185724	2.083651183
0610005C13Rik	-5.40E-17	6.219279092	1.62E-09	4.87E-06	10.96417855	2.617974422
Rnf186	-7.92E-17	6.195537288	1.86E-09	5.57E-06	10.83354174	3.001616379
Cox7a1	8.14E-17	6.16447932	2.21E-09	6.64E-06	10.66323521	4.764789518
Soat2	3.82E-17	6.147572083	2.43E-09	7.30E-06	10.57080462	3.023193204
Adap1	-1.34E-17	6.139772643	2.54E-09	7.62E-06	10.52823244	2.334281354
B3gnt7	3.76E-17	6.090172854	3.35E-09	1.01E-05	10.25848797	3.243881664
Cyp3a25	4.93E-17	6.075281683	3.64E-09	1.09E-05	10.17783815	7.172528253
Slc6a8	4.56E-17	6.069616034	3.76E-09	1.13E-05	10.14719398	2.387448169
Tmc5	3.16E-17	6.056734905	4.04E-09	1.21E-05	10.07760654	3.943236262
Gm5485	2.05E-17	6.029647867	4.69E-09	1.41E-05	9.931654262	5.791648552
AU040320	6.09E-18	6.006683643	5.33E-09	1.60E-05	9.808320604	2.402953239
Ms4a18	-7.45E-17	5.998249881	5.58E-09	1.67E-05	9.763118745	4.141412325
Lpgat1	-1.78E-17	5.970184669	6.51E-09	1.95E-05	9.613061039	2.414555913
Cyp2c55	-4.72E-18	5.96370304	6.75E-09	2.02E-05	9.578484531	2.814500104
Tapbp	-6.76E-17	5.963436774	6.76E-09	2.03E-05	9.577064757	2.31736065
Ptprh	1.31E-17	5.912306328	8.94E-09	2.68E-05	9.30536168	2.420701379
2210407C18Rik	3.33E-17	5.87352405	1.10E-08	3.31E-05	9.100516923	2.184041024
Cpox	-2.90E-17	5.868502902	1.13E-08	3.40E-05	9.074074205	2.305903465
Atp2b1	-6.10E-17	5.858063433	1.20E-08	3.60E-05	9.019154915	2.264159209
Gpr89	-3.80E-17	5.854783788	1.22E-08	3.67E-05	9.001917686	2.026528639
Plac8	-6.81E-17	5.847914995	1.27E-08	3.81E-05	8.965841522	2.264316429
Fbp1	5.14E-19	5.845420318	1.29E-08	3.86E-05	8.952747395	13.16650567
Slc30a10	7.71E-18	5.836356819	1.35E-08	4.05E-05	8.905212264	3.855102766
Gstm3	5.08E-17	5.831970639	1.38E-08	4.15E-05	8.882229346	3.201096747
Dpep1	-1.56E-17	5.821075192	1.47E-08	4.40E-05	8.825198696	12.98901264
Fam213b	1.73E-17	5.812935031	1.53E-08	4.60E-05	8.782645936	2.277229687
Bnip3l	-3.15E-17	5.793811153	1.70E-08	5.09E-05	8.682863531	2.077812746
Cdk18	5.60E-17	5.778730246	1.84E-08	5.52E-05	8.604362191	2.459660999
Tubal3	-5.77E-17	5.758902385	2.05E-08	6.14E-05	8.501401551	2.695448902
Pfkfb2	-2.26E-17	5.732589794	2.36E-08	7.07E-05	8.365207389	2.80393077
Slc22a18	4.49E-17	5.702820914	2.76E-08	8.28E-05	8.211730036	2.80917113
Pnp2	-3.31E-17	5.693988622	2.89E-08	8.68E-05	8.166318172	2.541746415
Clcn2	2.52E-17	5.688765352	2.97E-08	8.92E-05	8.139489133	2.190954581
Egln3	-5.63E-18	5.654894766	3.56E-08	0.000106718	7.965998608	7.105244066
Il18	3.03E-17	5.648631988	3.68E-08	0.0001103	7.934011657	8.036624737
Acad11	-1.05E-17	5.629964878	4.06E-08	0.000121687	7.838840657	3.156651977
Slc27a2	-4.63E-17	5.619332983	4.29E-08	0.000128676	7.784750203	2.441191278
Sc5d	4.24E-17	5.609287868	4.52E-08	0.000135638	7.733721418	2.118358821
Rock2	4.14E-17	5.5715629	5.51E-08	0.000165212	7.542744262	2.392279266
Cndp2	4.04E-17	5.569159121	5.58E-08	0.000167295	7.530611098	2.514820031
Aldh3a2	-3.58E-17	5.550498218	6.15E-08	0.000184366	7.43656491	2.307463444
Ppp2r3a	-4.50E-17	5.540348048	6.48E-08	0.000194351	7.385518967	2.759699428
Ap2a2	8.34E-17	5.538502023	6.54E-08	0.000196222	7.376243383	2.012310553
BC030870	-1.77E-17	5.519023115	7.24E-08	0.000217073	7.278523367	2.295499476
Mfsd7b	3.41E-17	5.512441858	7.49E-08	0.000224594	7.245570848	3.241824189
S100g	-1.31E-17	5.498104481	8.06E-08	0.000241866	7.173894836	6.129181944
Cmbl	-6.04E-17	5.482578741	8.73E-08	0.000262027	7.096450654	2.007601063
Lct	-3.93E-17	5.469460566	9.34E-08	0.000280328	7.031155893	17.2390711
Ank	-2.95E-17	5.452603321	1.02E-07	0.000305679	6.947439039	2.173918778
Gm10639	4.95E-17	5.421104454	1.20E-07	0.000359156	6.791579085	7.618853122
Cyp2s1	5.05E-17	5.415197464	1.23E-07	0.000370151	6.762433547	3.788940134
Gm11127	-3.19E-17	5.406255347	1.29E-07	0.000387421	6.718362361	5.322361918
Stap2	3.37E-17	5.392077674	1.39E-07	0.000416418	6.648611084	2.03599902
Hcfc1r1	-1.88E-17	5.38340817	1.45E-07	0.000435178	6.606033479	2.235145834
Dnahc2	-4.51E-17	5.375037658	1.51E-07	0.000454069	6.564978066	9.711866452
Clec2e	-1.88E-17	5.364063036	1.60E-07	0.000480048	6.511230218	2.921868985
Hexb	-7.82E-17	5.362931574	1.61E-07	0.000482807	6.505694095	2.497833567
Casp6	-8.00E-19	5.330826457	1.89E-07	0.000567845	6.349010753	2.161530927
Fbxo25	6.50E-18	5.320422551	1.99E-07	0.0005984	6.298403857	2.70895894
Prlr	-1.24E-17	5.312507974	2.08E-07	0.000622707	6.259960622	2.500183173
Slc4a7	-6.02E-17	5.304387022	2.16E-07	0.000648644	6.220564429	2.139366515
Tmem45b	8.84E-17	5.303362209	2.17E-07	0.000651991	6.215596439	2.039808907
Hyi	-8.78E-18	5.283614005	2.40E-07	0.000719856	6.120019045	2.113433961
Entpd5	-5.09E-17	5.276458039	2.49E-07	0.000746101	6.085458887	2.478187031
Chkb	9.35E-18	5.270342351	2.56E-07	0.000769266	6.055953755	2.346872428
Adh4	7.38E-17	5.263680362	2.65E-07	0.000795294	6.023845461	3.96967878
Arg2	3.28E-18	5.246375705	2.89E-07	0.000866959	5.940601843	3.139452071
2010002M12Rik	-1.90E-17	5.230818194	3.12E-07	0.000936709	5.865958289	11.81204283
Anks4b	5.61E-17	5.220344389	3.29E-07	0.000986701	5.815810295	2.068191062
Hsd17b13	8.59E-17	5.210942783	3.45E-07	0.001033773	5.770867557	2.000198471
Hmg20b	4.20E-17	5.191071519	3.80E-07	0.00114054	5.67609972	2.394701601
Marcksl1-ps4	6.63E-17	5.184192107	3.93E-07	0.001179937	5.643361911	3.974892528
Gal3st2	-1.90E-17	5.150069207	4.65E-07	0.001395683	5.481516302	4.95800825
Akr1c19	1.64E-17	5.118236907	5.44E-07	0.001631104	5.331345469	2.380825327
Oit1	2.02E-17	5.107561601	5.73E-07	0.001718346	5.281159655	2.330174205
Sec24d	-9.87E-18	5.029751672	8.35E-07	0.002505727	4.91804125	2.572592681
Rn45s	-2.02E-17	5.026379852	8.49E-07	0.002546762	4.902412512	2.528510471
Higd1a	-3.49E-17	4.869868394	1.79E-06	0.005362414	4.186790854	2.010148463
Clrn3	8.32E-18	4.854362582	1.92E-06	0.005767124	4.116946292	2.372019172
2510049J12Rik	1.10E-18	4.841019127	2.05E-06	0.006138865	4.056994746	2.195302983
Cdkn1a	-5.01E-17	4.82805901	2.17E-06	0.006522005	3.998901069	2.976717206
Emp1	1.22E-17	4.825608483	2.20E-06	0.006596999	3.987931624	2.757619744
Tcf7l2	-4.10E-17	4.81483421	2.31E-06	0.006936716	3.939758823	2.264796466
Slc20a1	-7.31E-17	4.761651926	2.96E-06	0.008876314	3.703333334	2.005998434
Vwce	5.18E-17	4.758592558	3.00E-06	0.009002516	3.689801518	2.747427959
Abcc3	6.50E-17	4.747739921	3.15E-06	0.009464299	3.641860002	2.15841175
Zdhhc7	-1.17E-17	4.730196215	3.42E-06	0.010259449	3.564560535	2.378666569
Nqo1	2.38E-17	4.720690051	3.57E-06	0.010716808	3.522778622	2.291151402
Slc7a7	1.85E-19	4.7201252	3.58E-06	0.010744593	3.520298248	2.810694343
Espn	2.82E-17	4.69539551	4.01E-06	0.012031474	3.411957013	4.699073463
Itpk1	3.05E-17	4.673357058	4.43E-06	0.013302368	3.315821455	2.153286458
Fam3c	5.90E-18	4.65898956	4.73E-06	0.014199467	3.253359088	2.228184894
Cth	-5.78E-18	4.648480081	4.96E-06	0.014892257	3.207775058	2.130871294
Slco2b1	-3.88E-18	4.645917681	5.02E-06	0.01506604	3.196674405	2.379878508
Fam13a	2.46E-18	4.633777684	5.31E-06	0.015916251	3.144154603	2.715312035
Heph	-5.97E-17	4.60089515	6.15E-06	0.01845737	3.002499145	2.566708561
Cyp2c66	5.30E-17	4.561866342	7.33E-06	0.021981147	2.835506804	2.203423055
Slc16a10	6.36E-17	4.543720102	7.94E-06	0.023831726	2.758287426	3.040963381
Efnb2	5.40E-18	4.532427569	8.35E-06	0.025057946	2.71036902	2.035635438
Tmem19	-1.41E-17	4.527710241	8.53E-06	0.025587934	2.690382516	2.899412832
Ahnak	1.45E-17	4.436385093	1.27E-05	0.038240197	2.307050207	2.732827484
Hagh	5.08E-17	4.433725611	1.29E-05	0.038686442	2.295989956	2.06162792
Dhrs7	1.65E-17	4.41395496	1.41E-05	0.042163904	2.213950759	2.761882055
Gm10768	4.50E-17	4.412550623	1.41E-05	0.04242199	2.208135673	2.316606561
Fam162a	6.93E-17	4.400111321	1.49E-05	0.044775117	2.156698129	2.100367375
Chst4	-1.97E-17	4.394004465	1.53E-05	0.045975623	2.131492603	2.118835541
