# Supplementary material for: Multi-Objective Optimized Fuzzy Clustering for Detecting Cell Clusters from Single-Cell Expression Profiles
Source: Genes (Basel). 2019 Aug 13;10(8):611. doi: 10.3390/genes10080611 (PMC6723724; doi:10.3390/genes10080611)
Supplement: Supplementary file 1 [file genes-10-00611-s001.zip › supp files/Table S6.csv]

as.matrix.rownames.fDEGlist_adjpvalFCfilt_cl1vsrest_r..	AveExpr	t	P.Value	adj.P.Val	B	fc_cl1_vs_cl2
Rps21	7.14E-17	-15.525682	1.45E-40	4.36E-37	81.478891	-3.39858
Rpl15	-5.76E-17	-14.967138	1.90E-38	5.71E-35	76.653822	-3.000487
Rpl3	2.18E-17	-14.952307	2.16E-38	6.49E-35	76.526034	-4.207182
Rpl27a	4.63E-17	-14.856353	4.99E-38	1.50E-34	75.699764	-3.002793
Rps3a1	3.15E-17	-14.637426	3.34E-37	1.00E-33	73.817785	-2.676563
Rps17	-2.64E-18	-14.567386	6.13E-37	1.84E-33	73.216697	-4.009354
Rps23	-3.43E-17	-14.460393	1.55E-36	4.65E-33	72.299466	-3.733464
Rpl5	-3.36E-17	-14.457432	1.59E-36	4.77E-33	72.274099	-3.123807
Rps13	7.21E-18	-14.355334	3.85E-36	1.15E-32	71.400032	-3.650762
Rps27a	4.35E-17	-14.303199	6.03E-36	1.81E-32	70.954154	-3.343766
Gm6402	-4.60E-17	-14.186016	1.66E-35	4.98E-32	69.953136	-4.089555
Rpl12	2.05E-17	-14.081812	4.07E-35	1.22E-31	69.064399	-4.912956
Rps10	8.79E-17	-14.008075	7.69E-35	2.31E-31	68.436341	-3.015234
Rpl13a	4.44E-17	-14.007483	7.72E-35	2.32E-31	68.431301	-2.757188
Rpl14	1.19E-16	-13.994455	8.64E-35	2.59E-31	68.320413	-3.70815
Rpl41	1.46E-17	-13.941086	1.37E-34	4.10E-31	67.866377	-2.662369
Rpl13	9.70E-17	-13.865477	2.62E-34	7.85E-31	67.223792	-3.31824
Rps12	-2.07E-17	-13.802562	4.49E-34	1.35E-30	66.689695	-2.798834
Rps24	-3.69E-17	-13.784902	5.22E-34	1.57E-30	66.539867	-2.712762
Rpl4	-8.02E-17	-13.735248	7.99E-34	2.40E-30	66.118866	-2.718577
Rps25	-1.18E-16	-13.727927	8.51E-34	2.55E-30	66.056823	-2.731966
Rps5	-9.40E-17	-13.710872	9.85E-34	2.96E-30	65.912314	-3.002726
Rpl19	-1.40E-16	-13.683672	1.24E-33	3.73E-30	65.681943	-2.75015
Rps7	-6.33E-18	-13.639542	1.81E-33	5.44E-30	65.308402	-2.936109
Rps20	8.89E-17	-13.584039	2.91E-33	8.74E-30	64.839014	-3.371408
Rpl27	-6.29E-17	-13.525222	4.82E-33	1.44E-29	64.342119	-3.016952
Rpl6	-9.70E-17	-13.492125	6.39E-33	1.92E-29	64.06274	-2.916302
Rpl32	1.11E-16	-13.489162	6.55E-33	1.97E-29	64.037735	-3.253639
Rpl31-ps12	-1.38E-17	-13.479994	7.08E-33	2.12E-29	63.960383	-2.665675
Rps4x	-5.50E-17	-13.479966	7.08E-33	2.13E-29	63.960143	-3.03349
Rpl11	7.41E-19	-13.396845	1.44E-32	4.32E-29	63.259433	-2.535322
Ptma	-8.83E-17	-13.363677	1.91E-32	5.72E-29	62.980134	-4.227932
Gnb2l1	-2.02E-17	-13.291874	3.51E-32	1.05E-28	62.376127	-2.978095
Rps18	-6.49E-17	-13.287454	3.65E-32	1.09E-28	62.338974	-3.187602
Rps2	-6.22E-17	-13.28008	3.88E-32	1.16E-28	62.277004	-3.851238
Gm13826	6.57E-17	-13.243818	5.28E-32	1.59E-28	61.972369	-2.959712
Rpl35	4.00E-17	-13.194382	8.04E-32	2.41E-28	61.557414	-2.842644
Rpl23a	-4.57E-17	-13.173718	9.58E-32	2.87E-28	61.384092	-2.982428
Rps16	6.88E-17	-13.125835	1.44E-31	4.31E-28	60.982756	-2.729996
Rps15a	-3.08E-17	-13.106915	1.69E-31	5.06E-28	60.824291	-4.402261
Eef1b2	-3.84E-17	-13.031054	3.20E-31	9.61E-28	60.189535	-3.038706
Rpl37	3.46E-17	-13.00201	4.09E-31	1.23E-27	59.946796	-3.318783
Rps19	8.66E-17	-12.983064	4.80E-31	1.44E-27	59.788535	-3.155242
Rps6	5.11E-17	-12.965088	5.59E-31	1.68E-27	59.638435	-3.468159
Rplp0	3.20E-17	-12.924417	7.88E-31	2.36E-27	59.299051	-3.414155
Gm10653	-7.21E-17	-12.878635	1.16E-30	3.48E-27	58.917399	-4.744738
Rpl35a	-1.25E-16	-12.859052	1.37E-30	4.10E-27	58.754266	-2.394882
Rpl18a	6.66E-17	-12.836742	1.65E-30	4.95E-27	58.568517	-2.488628
Rpl31	-4.71E-17	-12.820111	1.90E-30	5.69E-27	58.430105	-2.864439
Rps9	3.18E-17	-12.817324	1.94E-30	5.83E-27	58.406911	-2.540599
Rpl18	-9.65E-17	-12.813335	2.01E-30	6.02E-27	58.373724	-2.551561
Rpl10a	-1.23E-16	-12.798465	2.28E-30	6.83E-27	58.250039	-3.069858
Eef1g	3.30E-17	-12.787903	2.49E-30	7.46E-27	58.162212	-3.728797
Gm6251	-5.01E-17	-12.755082	3.28E-30	9.83E-27	57.889429	-3.710138
Rpl7	-1.33E-17	-12.714938	4.59E-30	1.38E-26	57.556072	-2.778985
Rps26	4.82E-17	-12.644551	8.28E-30	2.48E-26	56.972357	-3.003073
Rpl10	-9.96E-17	-12.639901	8.61E-30	2.58E-26	56.933829	-2.197124
Rps3	7.72E-17	-12.613077	1.08E-29	3.23E-26	56.711668	-2.332079
Nme1	-1.88E-17	-12.532123	2.12E-29	6.36E-26	56.0421	-5.305065
Gm15421	-5.72E-17	-12.503966	2.68E-29	8.05E-26	55.809539	-5.457676
Rpl22l1	-6.31E-17	-12.489767	3.02E-29	9.06E-26	55.692319	-5.168289
Rpl7a	-2.77E-17	-12.441822	4.51E-29	1.35E-25	55.29685	-2.4221
Rplp1	1.12E-16	-12.422706	5.29E-29	1.59E-25	55.139312	-2.770962
H2afz	-7.53E-17	-12.421227	5.35E-29	1.61E-25	55.127131	-5.312322
Rpl36a	-5.25E-17	-12.414252	5.67E-29	1.70E-25	55.069672	-3.439922
Rpl23	1.11E-16	-12.407326	6.01E-29	1.80E-25	55.012625	-2.312628
Gm6654	-5.44E-17	-12.348533	9.80E-29	2.94E-25	54.528798	-3.152928
Gm5766	-5.28E-17	-12.342531	1.03E-28	3.09E-25	54.47945	-2.924708
Rpl37a	5.55E-17	-12.327037	1.17E-28	3.52E-25	54.352091	-2.13124
Eif4a1	-3.09E-17	-12.309539	1.36E-28	4.07E-25	54.208328	-3.717485
Rpsa	6.97E-18	-12.187658	3.72E-28	1.12E-24	53.208861	-2.965456
Rps8	4.28E-17	-12.184801	3.81E-28	1.14E-24	53.185475	-2.67748
Rpl22	5.33E-17	-12.18237	3.89E-28	1.17E-24	53.165579	-2.871523
Rpl17	-3.12E-18	-12.157036	4.80E-28	1.44E-24	52.958291	-2.578488
Rps11	-1.18E-16	-12.138778	5.58E-28	1.67E-24	52.808995	-2.60608
Rps19-ps3	9.77E-18	-12.109105	7.13E-28	2.14E-24	52.566517	-3.521894
Rpl8	-5.38E-17	-12.063972	1.03E-27	3.10E-24	52.198114	-2.334024
Btf3	8.00E-17	-11.939924	2.87E-27	8.62E-24	51.188076	-2.827339
Rpl29	9.41E-18	-11.924594	3.26E-27	9.78E-24	51.063523	-2.601471
Rpl9	5.85E-17	-11.912321	3.61E-27	1.08E-23	50.963839	-2.368958
Rpl39	8.42E-18	-11.833422	6.89E-27	2.07E-23	50.323941	-3.05931
Fads1	2.57E-17	-11.807529	8.52E-27	2.56E-23	50.114277	-8.119809
Tmsb4x	4.82E-17	-11.803531	8.80E-27	2.64E-23	50.08192	-4.861315
Gm6525	1.42E-17	-11.797376	9.26E-27	2.78E-23	50.032111	-3.566311
Npm1	-6.92E-17	-11.734693	1.55E-26	4.64E-23	49.525432	-4.57498
Ppia	4.14E-18	-11.734673	1.55E-26	4.64E-23	49.525269	-2.560266
Eef1a1	5.21E-17	-11.702071	2.02E-26	6.05E-23	49.262144	-2.381379
Gas5	-6.42E-17	-11.675811	2.50E-26	7.50E-23	49.050405	-4.124296
Rpl24	-2.88E-17	-11.591041	4.98E-26	1.49E-22	48.368132	-2.314653
Snrpg	-6.08E-18	-11.543253	7.35E-26	2.20E-22	47.984363	-9.295351
Srsf3	3.40E-17	-11.517575	9.05E-26	2.72E-22	47.778412	-3.489048
Gpx2	1.27E-17	-11.481302	1.21E-25	3.64E-22	47.487785	-7.945021
Rpl21	4.14E-17	-11.166242	1.54E-24	4.61E-21	44.979113	-2.230525
Actg1	-9.78E-17	-11.144076	1.84E-24	5.51E-21	44.8037	-2.774249
Hmgn2	-3.68E-17	-11.117836	2.27E-24	6.80E-21	44.596243	-8.61241
Mir682	-8.78E-18	-11.050297	3.89E-24	1.17E-20	44.063219	-2.343458
Rbm3	-4.76E-17	-11.012526	5.25E-24	1.58E-20	43.765737	-3.857294
Rps28	5.21E-17	-11.010471	5.34E-24	1.60E-20	43.749562	-2.144992
Kpnb1	-1.95E-17	-11.009471	5.38E-24	1.61E-20	43.741693	-5.124319
Rps15	-5.14E-17	-10.960671	7.94E-24	2.38E-20	43.358045	-2.345385
Ran	4.75E-17	-10.860305	1.76E-23	5.28E-20	42.571332	-5.200753
Hnrnpab	-5.82E-17	-10.851639	1.89E-23	5.66E-20	42.503554	-3.307345
Rpl36	4.65E-17	-10.836923	2.12E-23	6.35E-20	42.388513	-2.383579
Hsp90ab1	2.90E-18	-10.830828	2.22E-23	6.67E-20	42.340891	-2.311098
C1qbp	3.55E-17	-10.789294	3.09E-23	9.26E-20	42.016661	-8.097982
Cct2	9.33E-18	-10.776611	3.41E-23	1.02E-19	41.91776	-3.111431
Rpl28	8.95E-17	-10.702558	6.12E-23	1.83E-19	41.341369	-2.350946
Rps15a-ps6	-1.49E-17	-10.620863	1.16E-22	3.49E-19	40.707595	-4.120168
Eif5a	-4.47E-17	-10.608813	1.28E-22	3.83E-19	40.614302	-3.169987
Impdh2	-3.44E-17	-10.566507	1.78E-22	5.34E-19	40.287156	-7.267565
Pebp1	-1.34E-16	-10.483939	3.39E-22	1.02E-18	39.650412	-2.39195
Hspe1	6.50E-17	-10.412743	5.90E-22	1.77E-18	39.103264	-2.959178
Ppp1r14b	2.29E-17	-10.407327	6.16E-22	1.85E-18	39.061707	-8.845833
Cdk4	4.18E-17	-10.381556	7.52E-22	2.26E-18	38.864144	-7.467662
Cct5	-5.27E-18	-10.236543	2.31E-21	6.93E-18	37.756832	-3.596943
Nhp2	5.29E-18	-10.188886	3.33E-21	1.00E-17	37.394585	-6.368528
Ybx3	6.46E-17	-10.121364	5.60E-21	1.68E-17	36.882772	-4.890507
H3f3b	8.25E-17	-10.103434	6.42E-21	1.93E-17	36.747146	-2.235915
Hnrnpa3	5.77E-17	-10.09222	7.00E-21	2.10E-17	36.662384	-3.530348
Snrpb	6.65E-17	-10.053666	9.40E-21	2.82E-17	36.371326	-3.688158
Rps15a-ps4	-2.72E-17	-10.045023	1.00E-20	3.01E-17	36.306151	-4.165302
Cct3	2.23E-17	-10.036778	1.07E-20	3.21E-17	36.244006	-3.899106
Ivns1abp	4.74E-17	-10.020119	1.21E-20	3.64E-17	36.118519	-3.210265
Eif3g	1.81E-17	-9.946618	2.13E-20	6.38E-17	35.56613	-3.406647
Pabpc1	-1.46E-16	-9.845881	4.57E-20	1.37E-16	34.812443	-2.38193
Trim28	4.51E-17	-9.835593	4.94E-20	1.48E-16	34.735688	-5.325543
Ddx39	-8.40E-18	-9.774098	7.85E-20	2.36E-16	34.277805	-13.068438
Srsf2	6.86E-17	-9.737564	1.03E-19	3.10E-16	34.006485	-2.949484
Snrpe	4.56E-17	-9.701456	1.36E-19	4.07E-16	33.738853	-4.585028
Dynll1	5.68E-17	-9.683108	1.56E-19	4.67E-16	33.603066	-4.152945
Actn1	3.91E-17	-9.681837	1.57E-19	4.71E-16	33.593664	-5.309842
Ifitm2	-7.40E-18	-9.649733	2.00E-19	6.00E-16	33.35641	-6.953472
Hmgn1	5.39E-17	-9.644678	2.08E-19	6.23E-16	33.319091	-4.915765
Naca	-4.20E-17	-9.642436	2.11E-19	6.33E-16	33.302546	-2.313761
Lsm4	-4.68E-17	-9.622058	2.46E-19	7.38E-16	33.152225	-4.065702
Nlrp1a	9.21E-18	-9.608298	2.73E-19	8.18E-16	33.050821	-13.742398
Banf1	-5.33E-17	-9.589847	3.13E-19	9.38E-16	32.914966	-3.508269
Tomm5	7.23E-17	-9.586807	3.20E-19	9.60E-16	32.8926	-4.51024
Sfpq	1.17E-16	-9.558618	3.95E-19	1.18E-15	32.685356	-3.192657
Tomm20	2.36E-17	-9.554231	4.08E-19	1.22E-15	32.65313	-3.122307
Ranbp1	-2.36E-18	-9.53709	4.63E-19	1.39E-15	32.527303	-8.88021
Snhg1	-3.05E-17	-9.526995	5.00E-19	1.50E-15	32.453256	-6.330567
Hmgb1	-4.26E-17	-9.52483	5.08E-19	1.52E-15	32.43738	-3.031583
Cdk2ap1	-3.44E-17	-9.520238	5.25E-19	1.58E-15	32.403711	-5.980538
Lgals2	6.05E-17	-9.50265	5.99E-19	1.80E-15	32.274856	-2.629147
Gm6607	5.81E-18	-9.445949	9.12E-19	2.74E-15	31.860319	-4.686832
Cct4	4.92E-18	-9.44111	9.45E-19	2.84E-15	31.825006	-3.682498
Rbmxl1	-4.68E-17	-9.432519	1.01E-18	3.02E-15	31.762334	-8.089203
Aldh1b1	5.25E-18	-9.422377	1.09E-18	3.26E-15	31.688386	-2.76387
Mybbp1a	-1.64E-17	-9.414337	1.15E-18	3.46E-15	31.629795	-10.770652
Gm4832	5.87E-17	-9.391476	1.36E-18	4.09E-15	31.463357	-3.224941
Cnn3	1.93E-17	-9.383573	1.45E-18	4.34E-15	31.405866	-14.081242
Tubb5	-2.92E-17	-9.343134	1.95E-18	5.84E-15	31.112133	-5.84837
Krt8	4.94E-17	-9.308118	2.52E-18	7.56E-15	30.858351	-2.329332
Rbbp7	4.90E-18	-9.305606	2.57E-18	7.70E-15	30.840167	-4.233525
Nolc1	-3.52E-17	-9.301303	2.65E-18	7.95E-15	30.809025	-6.124318
Nedd4	9.77E-19	-9.237708	4.22E-18	1.27E-14	30.349679	-3.186762
Tcp1	-9.54E-17	-9.214746	5.00E-18	1.50E-14	30.184261	-3.096589
Mrpl52	-9.29E-17	-9.210772	5.14E-18	1.54E-14	30.155653	-2.831745
Nop56	3.03E-17	-9.193411	5.84E-18	1.75E-14	30.03077	-7.50412
Smoc2	6.07E-17	-9.184542	6.23E-18	1.87E-14	29.967024	-8.024361
Eif3f	-1.01E-16	-9.169272	6.96E-18	2.09E-14	29.857349	-2.183613
Anapc5	2.11E-17	-9.169024	6.97E-18	2.09E-14	29.855572	-4.201795
Kcnk1	2.58E-17	-9.139995	8.62E-18	2.58E-14	29.64737	-9.010426
Srsf1	-1.26E-17	-9.120902	9.90E-18	2.97E-14	29.510635	-3.405243
Hnrnpa0	4.32E-17	-9.105637	1.11E-17	3.32E-14	29.401431	-2.933806
Tra2b	-2.95E-17	-9.093032	1.21E-17	3.64E-14	29.311343	-2.939106
Nhp2l1	-1.96E-17	-9.043726	1.73E-17	5.20E-14	28.959619	-4.337763
Hnrnpf	1.95E-17	-9.039379	1.79E-17	5.36E-14	28.928664	-2.317171
Erh	-3.64E-18	-9.033515	1.86E-17	5.59E-14	28.886917	-3.457298
Ndufc2	-1.03E-16	-9.028826	1.93E-17	5.79E-14	28.853548	-2.489168
Myh9	-4.18E-17	-9.023335	2.01E-17	6.02E-14	28.814482	-2.869081
Pglyrp1	6.64E-18	-9.00155	2.35E-17	7.05E-14	28.659636	-4.472057
Gm12191	5.15E-17	-8.941079	3.63E-17	1.09E-13	28.230947	-3.070388
Tmpo	5.07E-17	-8.929468	3.95E-17	1.18E-13	28.148833	-6.362534
Snrpf	-2.58E-17	-8.920272	4.22E-17	1.26E-13	28.083836	-3.63727
Ppp1r1b	5.91E-17	-8.903467	4.76E-17	1.43E-13	27.965165	-3.324966
Snrpd2	1.88E-17	-8.897623	4.96E-17	1.49E-13	27.923926	-4.341232
Rpl34-ps1	-5.59E-17	-8.889402	5.26E-17	1.58E-13	27.865948	-3.251996
Pdlim1	-2.78E-17	-8.889304	5.26E-17	1.58E-13	27.865255	-4.868634
Fbl	9.89E-18	-8.881458	5.57E-17	1.67E-13	27.809947	-4.723497
Tuba1b	2.94E-17	-8.881279	5.57E-17	1.67E-13	27.808685	-5.841563
Slc29a1	-1.36E-18	-8.880363	5.61E-17	1.68E-13	27.802229	-12.048692
Hnrnpa2b1	2.67E-17	-8.854734	6.74E-17	2.02E-13	27.62178	-2.146166
Ptbp1	9.25E-17	-8.842494	7.36E-17	2.21E-13	27.535705	-3.279367
Hnrnpk	2.19E-19	-8.820516	8.61E-17	2.58E-13	27.381338	-2.788964
Serbp1	7.21E-17	-8.81817	8.75E-17	2.63E-13	27.364868	-2.591447
Srsf7	2.73E-17	-8.813503	9.05E-17	2.71E-13	27.332123	-3.519322
Srsf6	-1.27E-17	-8.809793	9.29E-17	2.79E-13	27.306099	-2.560293
Nop58	-7.31E-17	-8.798158	1.01E-16	3.03E-13	27.224532	-6.133155
Nme2	-7.62E-17	-8.790503	1.07E-16	3.20E-13	27.170898	-2.479785
Dtymk	-1.67E-17	-8.769025	1.24E-16	3.72E-13	27.020562	-13.889589
Psmb7	-2.75E-17	-8.766331	1.27E-16	3.80E-13	27.00172	-2.60588
Clca4	9.94E-18	-8.716526	1.80E-16	5.41E-13	26.654034	-17.039928
Nasp	2.58E-17	-8.701471	2.00E-16	6.01E-13	26.549167	-6.404749
G3bp1	7.63E-18	-8.689584	2.18E-16	6.54E-13	26.466447	-4.058809
Psmb3	9.78E-17	-8.64692	2.95E-16	8.84E-13	26.170107	-2.537044
Psmb1	1.45E-16	-8.637295	3.15E-16	9.46E-13	26.10338	-2.042115
Stmn1	-2.37E-17	-8.635063	3.20E-16	9.61E-13	26.087908	-7.378873
Ahcy	-8.07E-17	-8.620458	3.55E-16	1.07E-12	25.986754	-3.458356
Ahsa1	3.07E-18	-8.615865	3.67E-16	1.10E-12	25.954965	-3.1598
Cct6a	3.91E-17	-8.614799	3.69E-16	1.11E-12	25.947589	-3.212703
Hspd1	-7.71E-17	-8.613898	3.72E-16	1.12E-12	25.941357	-3.056298
S100a11	-4.04E-17	-8.609707	3.83E-16	1.15E-12	25.912358	-4.06829
Mir703	-4.25E-17	-8.599977	4.10E-16	1.23E-12	25.845075	-2.817783
Slc12a2	-7.76E-18	-8.574462	4.90E-16	1.47E-12	25.668868	-5.902573
Snhg8	4.90E-17	-8.570654	5.04E-16	1.51E-12	25.642596	-2.701095
Hnrnpc	4.46E-17	-8.568199	5.13E-16	1.54E-12	25.625659	-2.662992
Ssrp1	2.98E-17	-8.557313	5.53E-16	1.66E-12	25.550612	-3.740237
Ppm1g	1.79E-17	-8.555516	5.60E-16	1.68E-12	25.538232	-4.899579
Ywhaq	1.68E-17	-8.535696	6.44E-16	1.93E-12	25.401756	-2.23529
Eif3i	-3.36E-17	-8.534536	6.49E-16	1.95E-12	25.393773	-3.066334
Rpl36al	1.84E-17	-8.533444	6.54E-16	1.96E-12	25.38626	-2.012398
Ewsr1	-1.10E-16	-8.526572	6.86E-16	2.06E-12	25.338999	-2.613289
Ddx39b	4.30E-17	-8.519775	7.19E-16	2.16E-12	25.29227	-4.377026
Shmt2	-7.16E-17	-8.508727	7.77E-16	2.33E-12	25.216367	-11.321613
Anp32b	-5.92E-17	-8.50819	7.80E-16	2.34E-12	25.212681	-3.343224
Pla2g16	-4.76E-17	-8.493021	8.67E-16	2.60E-12	25.108574	-4.004142
Fam129b	6.69E-17	-8.46913	1.02E-15	3.07E-12	24.944831	-5.175754
Pdia6	7.89E-17	-8.455256	1.13E-15	3.38E-12	24.849877	-3.015252
Dmbt1	-7.76E-18	-8.455173	1.13E-15	3.39E-12	24.84931	-4.588122
Fus	-6.41E-17	-8.410289	1.54E-15	4.62E-12	24.542787	-2.755809
Hnrnph1	8.39E-17	-8.406823	1.58E-15	4.74E-12	24.519157	-2.602027
Rnps1	3.11E-17	-8.400559	1.65E-15	4.95E-12	24.476469	-4.249436
Nap1l1	-9.60E-18	-8.387445	1.81E-15	5.42E-12	24.387169	-7.896169
Tmem258	5.79E-17	-8.382841	1.86E-15	5.59E-12	24.355836	-2.899469
Mrto4	-4.13E-17	-8.374924	1.97E-15	5.91E-12	24.301988	-7.43723
Bzw2	4.66E-18	-8.349256	2.35E-15	7.05E-12	24.127615	-4.553509
Vars	1.10E-17	-8.345884	2.41E-15	7.22E-12	24.104729	-5.850249
Eef1d	2.84E-17	-8.312569	3.03E-15	9.08E-12	23.878966	-2.651185
Eif3e	6.55E-17	-8.299785	3.31E-15	9.92E-12	23.792483	-2.664538
Hnrnpu	4.92E-17	-8.297126	3.37E-15	1.01E-11	23.774507	-2.491824
Set	-1.31E-18	-8.29486	3.42E-15	1.03E-11	23.759189	-2.899
Eif3d	4.21E-17	-8.284342	3.68E-15	1.10E-11	23.688126	-2.978125
Csrp2	1.99E-17	-8.274287	3.94E-15	1.18E-11	23.620248	-5.092281
Prmt1	2.14E-17	-8.272351	3.99E-15	1.20E-11	23.607182	-8.243068
Gm9846	5.65E-17	-8.257766	4.41E-15	1.32E-11	23.508829	-2.464098
Psma1	5.71E-17	-8.253967	4.53E-15	1.36E-11	23.483228	-2.987314
Hmgb2	3.24E-17	-8.222026	5.64E-15	1.69E-11	23.268282	-5.168082
Ipo5	5.22E-17	-8.219924	5.72E-15	1.72E-11	23.254156	-7.009422
Sumo2	5.72E-17	-8.219033	5.75E-15	1.73E-11	23.248164	-2.582247
Ppp1ca	1.33E-18	-8.209148	6.16E-15	1.85E-11	23.181766	-2.88482
Prmt5	5.74E-17	-8.204446	6.36E-15	1.91E-11	23.150203	-6.000345
Akt1	7.51E-17	-8.19983	6.56E-15	1.97E-11	23.119227	-2.977915
Plp2	5.05E-17	-8.197251	6.68E-15	2.00E-11	23.101923	-4.531105
Ccdc34	2.29E-17	-8.14354	9.63E-15	2.89E-11	22.742372	-8.444047
Eif4h	-8.86E-17	-8.116575	1.16E-14	3.47E-11	22.562437	-2.024663
Lyar	3.38E-17	-8.098481	1.31E-14	3.92E-11	22.441919	-11.585039
Cdca3	-2.13E-17	-8.093321	1.35E-14	4.06E-11	22.407581	-23.051919
Lsm6	5.34E-17	-8.083376	1.45E-14	4.34E-11	22.341435	-3.461557
Gars	-3.32E-18	-8.06722	1.62E-14	4.85E-11	22.234102	-4.202365
Nudc	-5.45E-17	-8.066646	1.62E-14	4.86E-11	22.230286	-4.071002
Kcne3	1.87E-17	-8.05762	1.72E-14	5.17E-11	22.170384	-20.855583
U2af1	-7.22E-17	-8.054457	1.76E-14	5.28E-11	22.1494	-3.304653
15-Sep	-9.08E-17	-8.036032	1.99E-14	5.98E-11	22.02729	-2.240778
Ncl	-4.87E-17	-8.02892	2.09E-14	6.28E-11	21.980197	-2.680612
Sec61b	-8.87E-17	-8.014613	2.30E-14	6.91E-11	21.885558	-2.252771
Mcm7	7.33E-17	-7.965412	3.21E-14	9.62E-11	21.560933	-13.766921
Gm8580	1.59E-17	-7.949788	3.56E-14	1.07E-10	21.458118	-3.163874
Pa2g4	2.49E-18	-7.935245	3.92E-14	1.18E-10	21.362541	-3.607657
Isyna1	-6.87E-17	-7.918867	4.38E-14	1.31E-10	21.255037	-9.308492
Cct7	5.90E-17	-7.912357	4.57E-14	1.37E-10	21.212345	-2.341739
Nucks1	-5.95E-18	-7.900557	4.95E-14	1.48E-10	21.135029	-4.737388
Eif3m	2.27E-17	-7.900512	4.95E-14	1.48E-10	21.134734	-3.307404
Metap2	-4.53E-17	-7.893183	5.20E-14	1.56E-10	21.086749	-3.020925
Lbr	4.59E-17	-7.884874	5.49E-14	1.65E-10	21.032379	-4.686561
Farsb	6.03E-17	-7.880238	5.66E-14	1.70E-10	21.002065	-3.556115
Iars	-1.11E-17	-7.852807	6.80E-14	2.04E-10	20.822925	-4.132581
Wdr89	-9.17E-17	-7.831969	7.81E-14	2.34E-10	20.687119	-3.977641
Phgdh	1.50E-17	-7.826873	8.08E-14	2.42E-10	20.653941	-61.921682
Ptpla	4.95E-17	-7.815894	8.69E-14	2.61E-10	20.58252	-6.963683
Psma2	1.03E-16	-7.777204	1.12E-13	3.37E-10	20.331346	-2.138658
Abracl	-5.00E-17	-7.774432	1.14E-13	3.43E-10	20.313386	-2.439543
Mthfd2	9.43E-18	-7.767411	1.20E-13	3.59E-10	20.267905	-6.553317
Sf3b3	-2.85E-17	-7.76447	1.22E-13	3.66E-10	20.248864	-4.693662
Rpl34	-3.90E-17	-7.732935	1.50E-13	4.51E-10	20.044983	-3.978694
Txnl1	-6.17E-17	-7.72695	1.56E-13	4.69E-10	20.006357	-2.752993
Rpn2	3.00E-18	-7.726896	1.56E-13	4.69E-10	20.006009	-2.131526
1500012F01Rik	4.67E-17	-7.725059	1.58E-13	4.75E-10	19.994153	-2.861102
Rrm1	-1.34E-17	-7.72396	1.59E-13	4.78E-10	19.987061	-10.925055
Ccnd2	-2.91E-17	-7.723302	1.60E-13	4.80E-10	19.982821	-4.748066
Morf4l2	-7.01E-17	-7.722775	1.61E-13	4.82E-10	19.979416	-2.41767
Syncrip	-1.71E-17	-7.710212	1.74E-13	5.23E-10	19.898428	-2.704002
Snx5	1.24E-17	-7.709239	1.76E-13	5.27E-10	19.892158	-3.016028
Psmd14	-1.13E-18	-7.703949	1.82E-13	5.45E-10	19.858079	-3.074036
Fgfbp1	-3.45E-17	-7.681428	2.11E-13	6.32E-10	19.713189	-4.696137
Strap	2.27E-17	-7.676245	2.18E-13	6.54E-10	19.679887	-3.144174
Cdx1	-2.38E-17	-7.67606	2.18E-13	6.55E-10	19.678699	-2.124436
Phb2	3.83E-17	-7.667679	2.31E-13	6.92E-10	19.624873	-2.259354
Slc1a5	-2.19E-17	-7.651551	2.56E-13	7.69E-10	19.521419	-5.726222
Mrps28	6.83E-17	-7.648685	2.61E-13	7.83E-10	19.503051	-5.366164
Polr2f	2.00E-18	-7.635071	2.85E-13	8.56E-10	19.415855	-3.176672
Ier2	-3.00E-17	-7.622592	3.09E-13	9.28E-10	19.336023	-3.150226
Hnrnpm	-7.43E-17	-7.622121	3.10E-13	9.31E-10	19.33301	-2.47779
Atic	3.35E-17	-7.618849	3.17E-13	9.51E-10	19.312092	-11.768226
Mcm6	-4.28E-18	-7.610424	3.35E-13	1.01E-09	19.258261	-8.06054
Ergic1	-1.28E-17	-7.610177	3.36E-13	1.01E-09	19.256689	-3.615012
Mat2a	-1.03E-16	-7.607781	3.41E-13	1.02E-09	19.241383	-2.412807
Dut	-1.80E-18	-7.595374	3.70E-13	1.11E-09	19.162209	-7.632507
Cldn2	1.05E-17	-7.590618	3.81E-13	1.14E-09	19.131881	-3.468
Nono	2.38E-17	-7.578032	4.14E-13	1.24E-09	19.051682	-2.527613
Smpd3	-4.46E-19	-7.54421	5.15E-13	1.55E-09	18.836625	-3.966856
Sf3b5	7.05E-17	-7.540519	5.28E-13	1.58E-09	18.813197	-3.262848
Prpf19	-2.95E-17	-7.530783	5.62E-13	1.69E-09	18.751432	-2.6457
Psma3	3.12E-17	-7.510537	6.40E-13	1.92E-09	18.623173	-2.054738
Ddost	9.22E-17	-7.50379	6.69E-13	2.01E-09	18.580483	-2.244082
Pycard	9.16E-17	-7.498041	6.94E-13	2.08E-09	18.54413	-2.528695
Eif1ax	-2.76E-17	-7.485897	7.51E-13	2.25E-09	18.467398	-3.380009
Prpf8	1.53E-17	-7.461159	8.80E-13	2.64E-09	18.311354	-3.071457
2810417H13Rik	-4.04E-17	-7.452241	9.32E-13	2.80E-09	18.255195	-14.170801
Dnmt1	-5.29E-17	-7.450647	9.42E-13	2.83E-09	18.245158	-5.513898
1110038B12Rik	-1.63E-17	-7.431656	1.06E-12	3.19E-09	18.125728	-4.653126
Hsp90aa1	-1.03E-16	-7.418985	1.15E-12	3.46E-09	18.046164	-2.496943
Rbm8a	5.47E-17	-7.414825	1.18E-12	3.55E-09	18.020058	-2.736362
Eif4a3	-6.69E-17	-7.405192	1.26E-12	3.78E-09	17.959658	-3.379952
Gar1	-7.20E-17	-7.40505	1.26E-12	3.78E-09	17.958764	-6.282189
Mcm3	8.59E-19	-7.400326	1.30E-12	3.90E-09	17.929165	-15.591803
Dpy30	9.98E-17	-7.38031	1.48E-12	4.43E-09	17.803888	-2.836428
Cdca7	-1.86E-17	-7.364265	1.64E-12	4.91E-09	17.703634	-10.176247
Phlda1	4.20E-17	-7.360173	1.68E-12	5.04E-09	17.678089	-11.305648
Srrt	6.41E-17	-7.340614	1.90E-12	5.71E-09	17.556139	-2.932209
Sf3b4	-4.85E-17	-7.327821	2.06E-12	6.19E-09	17.47649	-3.108551
Rbbp4	-1.37E-17	-7.325865	2.09E-12	6.27E-09	17.464324	-2.344733
Fkbp4	2.84E-17	-7.324587	2.11E-12	6.32E-09	17.456373	-2.350275
Hspa9	-3.52E-17	-7.311586	2.29E-12	6.86E-09	17.375556	-2.143576
Srm	4.36E-18	-7.26848	3.01E-12	9.02E-09	17.108335	-16.897838
Tspan1	-2.34E-18	-7.2672	3.03E-12	9.09E-09	17.100416	-6.368361
Cops7a	-3.13E-18	-7.266945	3.03E-12	9.10E-09	17.098841	-2.81741
Mrp63	-4.58E-18	-7.253566	3.30E-12	9.91E-09	17.016137	-2.317964
Zfp36l2	2.89E-17	-7.212803	4.27E-12	1.28E-08	16.764831	-2.551936
Snrpc	-8.52E-18	-7.208565	4.38E-12	1.32E-08	16.73876	-2.836406
Cct8	-6.67E-17	-7.202635	4.55E-12	1.37E-08	16.7023	-2.602975
Kars	-7.55E-17	-7.197275	4.71E-12	1.41E-08	16.669366	-3.719967
Psmd3	-3.84E-17	-7.183665	5.13E-12	1.54E-08	16.585812	-2.312901
Jun	5.67E-18	-7.178884	5.28E-12	1.58E-08	16.556485	-3.207046
Snhg6	2.75E-17	-7.164306	5.79E-12	1.74E-08	16.467158	-3.022122
Rad21	8.13E-17	-7.147661	6.42E-12	1.93E-08	16.365318	-2.740314
Polr1d	-2.79E-17	-7.142152	6.65E-12	1.99E-08	16.331652	-2.03128
Snrpd1	2.88E-17	-7.134322	6.98E-12	2.09E-08	16.283826	-3.512833
Cacybp	-1.76E-18	-7.125705	7.36E-12	2.21E-08	16.231242	-3.617962
Caprin1	-1.21E-17	-7.08068	9.74E-12	2.92E-08	15.957228	-2.345144
Mcm5	-6.60E-18	-7.066949	1.06E-11	3.18E-08	15.873908	-13.377344
Mlec	9.14E-17	-7.065423	1.07E-11	3.21E-08	15.864658	-2.435774
Mcm2	-1.18E-17	-7.041645	1.24E-11	3.72E-08	15.720674	-17.666499
Mrpl33	3.83E-17	-7.034096	1.30E-11	3.90E-08	15.675037	-2.219684
Wdr43	-4.35E-17	-7.02799	1.35E-11	4.05E-08	15.638145	-6.085745
Lsm7	-2.27E-17	-7.027218	1.36E-11	4.07E-08	15.633486	-3.567333
Cnbp	8.84E-17	-7.020794	1.41E-11	4.23E-08	15.5947	-2.091155
Tm9sf3	-9.67E-18	-6.988538	1.72E-11	5.17E-08	15.400362	-2.088774
Tomm22	4.37E-17	-6.978905	1.83E-11	5.48E-08	15.342449	-2.687486
Cps1	2.87E-17	-6.968303	1.95E-11	5.85E-08	15.278776	-3.965538
Psma5	8.42E-17	-6.933131	2.42E-11	7.26E-08	15.06805	-2.420877
Emg1	-1.97E-17	-6.927442	2.50E-11	7.51E-08	15.034037	-3.803368
Rpa3	-5.42E-17	-6.923886	2.56E-11	7.68E-08	15.012792	-3.870194
Eif2s1	7.06E-17	-6.923265	2.57E-11	7.71E-08	15.009082	-2.978661
Egr1	4.06E-18	-6.920594	2.61E-11	7.83E-08	14.993123	-3.176267
Marcks	2.29E-18	-6.887658	3.19E-11	9.58E-08	14.796759	-3.438056
Manf	8.34E-18	-6.843685	4.17E-11	1.25E-07	14.535665	-2.846624
Naa10	4.05E-17	-6.839589	4.27E-11	1.28E-07	14.511407	-3.570058
Hnrnpl	-4.90E-18	-6.834726	4.40E-11	1.32E-07	14.482617	-2.534779
Bcas2	-3.15E-17	-6.813192	5.02E-11	1.50E-07	14.355331	-2.989616
Sae1	2.19E-17	-6.811898	5.05E-11	1.52E-07	14.34769	-3.094069
Mcm4	-7.77E-18	-6.811024	5.08E-11	1.52E-07	14.34253	-13.515984
Taf9	2.03E-17	-6.810707	5.09E-11	1.53E-07	14.340659	-3.245427
Sri	-8.18E-17	-6.801241	5.39E-11	1.62E-07	14.284815	-2.085883
Fasn	4.17E-17	-6.799155	5.46E-11	1.64E-07	14.27251	-2.546812
Mogs	4.73E-18	-6.796267	5.56E-11	1.67E-07	14.25549	-4.867214
Ptges3	-3.31E-17	-6.788001	5.84E-11	1.75E-07	14.206795	-2.447453
Lig1	-4.37E-17	-6.787883	5.84E-11	1.75E-07	14.206104	-7.948124
Nsun2	9.00E-18	-6.778818	6.17E-11	1.85E-07	14.152755	-3.21898
Ccna2	2.57E-17	-6.765907	6.67E-11	2.00E-07	14.076858	-33.591227
Psmd2	-1.50E-17	-6.761971	6.83E-11	2.05E-07	14.053743	-2.547452
Mrfap1	3.89E-17	-6.749013	7.38E-11	2.21E-07	13.977713	-2.073111
Erdr1	-1.61E-18	-6.73768	7.90E-11	2.37E-07	13.91131	-4.912206
Snrnp70	-2.13E-17	-6.737311	7.92E-11	2.38E-07	13.90915	-2.163855
Eif3b	8.18E-17	-6.728858	8.33E-11	2.50E-07	13.859677	-2.655143
Birc5	3.55E-17	-6.709043	9.38E-11	2.81E-07	13.743882	-5.410878
U2af2	-1.04E-17	-6.707797	9.45E-11	2.83E-07	13.736607	-2.430532
Syngr2	4.49E-17	-6.694312	1.02E-10	3.07E-07	13.657964	-2.204195
Ccnd1	3.94E-17	-6.685756	1.08E-10	3.23E-07	13.608122	-6.433527
Cyba	2.39E-17	-6.677286	1.13E-10	3.40E-07	13.558832	-4.228587
Rcc2	3.51E-17	-6.667726	1.20E-10	3.60E-07	13.503253	-3.143226
Denr	7.21E-17	-6.663361	1.23E-10	3.70E-07	13.477894	-2.87793
Nop10	-2.56E-17	-6.656283	1.28E-10	3.85E-07	13.436807	-2.322057
Bzw1	4.35E-18	-6.654756	1.30E-10	3.89E-07	13.427947	-3.252449
Dhx15	3.56E-17	-6.654694	1.30E-10	3.89E-07	13.427583	-2.660444
Rplp2	1.34E-17	-6.639802	1.42E-10	4.25E-07	13.341252	-4.346711
Imp3	5.39E-17	-6.633705	1.47E-10	4.41E-07	13.305949	-2.563578
Hdac2	4.87E-18	-6.631752	1.49E-10	4.46E-07	13.294645	-4.0969
Hspa4	2.87E-17	-6.629934	1.50E-10	4.51E-07	13.284129	-2.331383
Cetn3	1.51E-17	-6.622706	1.57E-10	4.70E-07	13.242323	-3.270725
Eif2s2	7.35E-17	-6.616081	1.63E-10	4.89E-07	13.204038	-2.272025
Etv6	3.37E-20	-6.595125	1.85E-10	5.54E-07	13.083121	-3.470293
Sox9	3.64E-17	-6.589896	1.90E-10	5.71E-07	13.052996	-5.361544
Mta2	2.82E-17	-6.585112	1.96E-10	5.87E-07	13.025448	-3.039542
Esrp1	-7.67E-17	-6.578137	2.04E-10	6.12E-07	12.985313	-3.834887
Paics	-2.77E-17	-6.573585	2.10E-10	6.29E-07	12.959138	-14.250565
Nudcd2	2.66E-18	-6.572549	2.11E-10	6.33E-07	12.953181	-4.67546
Idh2	-4.72E-17	-6.565833	2.19E-10	6.58E-07	12.914589	-2.91888
Mrpl13	1.61E-17	-6.560982	2.26E-10	6.77E-07	12.886738	-2.611008
Asns	4.53E-17	-6.549147	2.42E-10	7.26E-07	12.81884	-7.980082
Ddx21	-2.44E-17	-6.539514	2.56E-10	7.68E-07	12.763647	-3.421633
Trp53	3.46E-17	-6.530777	2.70E-10	8.09E-07	12.713639	-5.874847
Gnl3	-4.08E-17	-6.523645	2.81E-10	8.43E-07	12.672857	-9.180681
Ccnb2	2.25E-17	-6.522	2.84E-10	8.51E-07	12.663453	-73.752685
Tk1	4.51E-18	-6.518999	2.89E-10	8.67E-07	12.646308	-8.870456
Cks2	1.08E-17	-6.513943	2.98E-10	8.93E-07	12.617435	-6.275456
2410006H16Rik	-5.86E-17	-6.513871	2.98E-10	8.93E-07	12.617022	-2.650021
Hnrnpr	6.00E-17	-6.488968	3.44E-10	1.03E-06	12.475041	-2.908661
Slbp	-4.16E-17	-6.483044	3.56E-10	1.07E-06	12.441332	-4.143418
Psma6	-2.99E-17	-6.469813	3.85E-10	1.15E-06	12.366116	-2.240128
1110004F10Rik	4.77E-17	-6.433567	4.75E-10	1.43E-06	12.160674	-2.941802
Mbd2	-3.53E-17	-6.429318	4.87E-10	1.46E-06	12.136643	-2.530811
Cfdp1	-7.54E-17	-6.42684	4.94E-10	1.48E-06	12.122638	-3.061349
Ly6e	-5.88E-18	-6.421717	5.09E-10	1.53E-06	12.093696	-25.025011
Grpel1	-2.43E-17	-6.41139	5.40E-10	1.62E-06	12.035404	-2.594606
Rbx1	1.99E-17	-6.401404	5.73E-10	1.72E-06	11.979104	-2.240723
Tsfm	-2.24E-17	-6.395191	5.94E-10	1.78E-06	11.944115	-3.637513
Abce1	-1.68E-20	-6.369578	6.88E-10	2.06E-06	11.800128	-2.669604
Nudt21	-3.64E-18	-6.361407	7.21E-10	2.16E-06	11.754285	-3.512986
Elof1	-9.50E-17	-6.357636	7.37E-10	2.21E-06	11.733145	-2.377825
Idh3a	-4.58E-17	-6.35699	7.40E-10	2.22E-06	11.729522	-2.519064
Ppp2r1a	6.50E-17	-6.349547	7.72E-10	2.32E-06	11.687828	-2.748303
Glrx3	-6.18E-17	-6.348324	7.78E-10	2.33E-06	11.68098	-2.356775
Irak1	-3.77E-17	-6.341808	8.07E-10	2.42E-06	11.644517	-2.96742
Mrps17	6.66E-17	-6.330784	8.60E-10	2.58E-06	11.582885	-3.027717
Odc1	-7.26E-17	-6.31982	9.16E-10	2.75E-06	11.521673	-2.698398
Tceb1	1.68E-17	-6.31676	9.32E-10	2.80E-06	11.504604	-2.305659
Mrpl17	-4.12E-17	-6.315629	9.38E-10	2.81E-06	11.498297	-2.49327
Tra2a	-3.35E-18	-6.313611	9.49E-10	2.85E-06	11.487048	-2.738087
Cdk1	-4.77E-17	-6.285831	1.11E-09	3.34E-06	11.332436	-23.118266
Smarce1	6.74E-20	-6.284436	1.12E-09	3.36E-06	11.324686	-2.881546
Stip1	-5.87E-17	-6.261611	1.28E-09	3.83E-06	11.198064	-2.723292
Hmgb3	-1.42E-17	-6.236278	1.47E-09	4.42E-06	11.057949	-2.878874
Pold2	-3.08E-17	-6.234695	1.49E-09	4.46E-06	11.049211	-7.755497
Hdgf	7.77E-17	-6.23395	1.49E-09	4.48E-06	11.045099	-2.052013
Ppid	4.99E-18	-6.226595	1.56E-09	4.67E-06	11.00451	-4.498607
Uba2	6.95E-17	-6.224318	1.58E-09	4.73E-06	10.991957	-3.488892
Hopx	3.73E-18	-6.190813	1.91E-09	5.72E-06	10.807594	-4.031388
Sub1	-4.21E-17	-6.179144	2.04E-09	6.11E-06	10.743568	-2.011135
Emc6	-7.88E-18	-6.170867	2.13E-09	6.40E-06	10.698207	-2.56461
Fam117b	3.59E-17	-6.151334	2.38E-09	7.14E-06	10.591355	-4.303268
Timm8a1	-7.03E-17	-6.138885	2.55E-09	7.66E-06	10.52339	-2.731416
Imp4	3.15E-17	-6.137158	2.58E-09	7.74E-06	10.513971	-3.868599
Dctpp1	-6.80E-17	-6.128178	2.71E-09	8.13E-06	10.465024	-3.282455
Cbx3	3.19E-17	-6.099045	3.19E-09	9.57E-06	10.306613	-3.160355
Ddx1	-1.99E-17	-6.097287	3.22E-09	9.67E-06	10.297073	-2.855789
Hypk	7.15E-17	-6.08651	3.42E-09	1.03E-05	10.238633	-2.039569
Cdc34	6.92E-17	-6.07975	3.55E-09	1.07E-05	10.202022	-2.338306
Cdc20	9.97E-18	-6.050588	4.18E-09	1.25E-05	10.04444	-26.123002
Acp1	-1.54E-17	-6.043941	4.34E-09	1.30E-05	10.008604	-2.218337
Polr1c	1.29E-17	-6.041463	4.40E-09	1.32E-05	9.995252	-3.161796
Naa50	5.41E-17	-5.986821	5.94E-09	1.78E-05	9.701944	-2.842279
Ube2s	-9.89E-18	-5.983785	6.04E-09	1.81E-05	9.685711	-3.713824
Sf1	3.28E-17	-5.979135	6.20E-09	1.86E-05	9.660856	-2.076158
Actl6a	2.50E-17	-5.978404	6.23E-09	1.87E-05	9.656951	-2.819609
Rrm2	3.20E-17	-5.97582	6.32E-09	1.89E-05	9.643148	-5.877996
Cenpb	9.28E-17	-5.97413	6.37E-09	1.91E-05	9.634121	-2.32661
Fam120a	-6.48E-17	-5.970909	6.49E-09	1.95E-05	9.616925	-2.017517
Timm23	-5.53E-17	-5.969405	6.54E-09	1.96E-05	9.6089	-2.066838
Ssb	-5.97E-17	-5.967613	6.61E-09	1.98E-05	9.599337	-2.687087
Sarnp	2.34E-17	-5.967041	6.63E-09	1.99E-05	9.596286	-2.50961
Pdap1	-6.18E-17	-5.966692	6.64E-09	1.99E-05	9.594428	-2.166905
Nfkbia	6.43E-18	-5.948406	7.34E-09	2.20E-05	9.497	-2.633106
Chchd1	6.38E-17	-5.945879	7.44E-09	2.23E-05	9.483553	-2.386091
Bola2	-1.85E-17	-5.933538	7.96E-09	2.39E-05	9.417959	-2.484356
H2afy	-7.69E-17	-5.92941	8.14E-09	2.44E-05	9.39604	-2.23115
Fh1	4.27E-17	-5.927359	8.24E-09	2.47E-05	9.385155	-2.070937
Eif4e	-2.36E-17	-5.921583	8.50E-09	2.55E-05	9.354521	-2.793294
Ppil1	3.18E-17	-5.913103	8.90E-09	2.67E-05	9.309582	-3.361625
Ddit4	-1.06E-17	-5.904936	9.31E-09	2.79E-05	9.266348	-2.955902
Lsmd1	-3.93E-17	-5.90347	9.38E-09	2.81E-05	9.258596	-2.057229
Phf5a	-5.83E-18	-5.894086	9.87E-09	2.96E-05	9.208988	-2.201781
Acly	-6.43E-18	-5.893364	9.91E-09	2.97E-05	9.205177	-2.535124
Nip7	-3.05E-17	-5.892398	9.97E-09	2.99E-05	9.200074	-3.650127
Zfp207	-6.78E-17	-5.882565	1.05E-08	3.15E-05	9.148174	-2.344113
Mrpl15	-4.94E-17	-5.865568	1.15E-08	3.46E-05	9.058627	-2.280475
Cse1l	-4.01E-17	-5.861325	1.18E-08	3.54E-05	9.036304	-4.85425
Elavl1	-3.96E-17	-5.850175	1.25E-08	3.76E-05	8.97771	-2.283729
Gtf2a2	-2.23E-17	-5.849776	1.26E-08	3.77E-05	8.975614	-2.573964
1810009A15Rik	-2.81E-17	-5.841166	1.32E-08	3.95E-05	8.930426	-3.595277
Sec11c	-1.40E-17	-5.826663	1.42E-08	4.27E-05	8.854436	-2.368453
Pafah1b2	-1.80E-17	-5.825004	1.44E-08	4.31E-05	8.845754	-2.893417
Etf1	-2.34E-17	-5.819971	1.48E-08	4.43E-05	8.819426	-2.03772
Timm10b	5.33E-17	-5.807038	1.58E-08	4.74E-05	8.751848	-2.497842
Eny2	4.87E-17	-5.786978	1.76E-08	5.28E-05	8.647277	-2.287574
Dazap1	-2.53E-17	-5.786308	1.77E-08	5.30E-05	8.643789	-2.143428
Ephb2	7.16E-17	-5.784786	1.78E-08	5.35E-05	8.635864	-2.608826
Eif3a	-4.75E-17	-5.78116	1.82E-08	5.45E-05	8.617001	-2.074224
Kcnn4	3.66E-17	-5.773748	1.89E-08	5.67E-05	8.578466	-8.380142
Tfam	2.81E-17	-5.766805	1.96E-08	5.89E-05	8.542402	-2.779144
Psmc2	-5.01E-17	-5.764708	1.98E-08	5.95E-05	8.531517	-2.32607
Alyref	2.80E-17	-5.7621	2.01E-08	6.04E-05	8.517989	-2.262152
Prom1	-4.66E-17	-5.753063	2.11E-08	6.34E-05	8.471134	-2.387155
Uhrf1	2.64E-18	-5.74919	2.16E-08	6.47E-05	8.451074	-4.669126
Glod4	-2.80E-17	-5.725759	2.44E-08	7.33E-05	8.329931	-2.368835
Krt18	-3.90E-17	-5.711371	2.64E-08	7.91E-05	8.255744	-4.538775
Huwe1	2.91E-17	-5.710016	2.66E-08	7.97E-05	8.248766	-2.144002
Wdr61	6.99E-19	-5.706825	2.70E-08	8.11E-05	8.232336	-2.580958
Cenpa	1.10E-17	-5.69841	2.83E-08	8.48E-05	8.189044	-18.641514
Arl2bp	4.86E-17	-5.685193	3.03E-08	9.09E-05	8.121151	-2.814825
Cd9	5.37E-18	-5.679989	3.12E-08	9.35E-05	8.094456	-2.784297
Llph	-9.33E-18	-5.669965	3.29E-08	9.86E-05	8.043085	-2.346626
Stra13	1.61E-17	-5.664315	3.38E-08	1.02E-04	8.014166	-2.66223
Suclg2	1.70E-17	-5.656579	3.53E-08	1.06E-04	7.974608	-2.666805
Taf1d	3.23E-17	-5.654889	3.56E-08	1.07E-04	7.965968	-2.915059
Smim6	3.12E-17	-5.651517	3.62E-08	1.09E-04	7.948744	-3.238247
Sypl	-5.83E-17	-5.648932	3.67E-08	1.10E-04	7.935541	-2.070478
Rsl1d1	-1.87E-17	-5.647236	3.70E-08	1.11E-04	7.926884	-2.889881
Psmc3	-7.69E-18	-5.641989	3.81E-08	1.14E-04	7.900116	-2.135837
Ube2n	-3.40E-17	-5.638969	3.87E-08	1.16E-04	7.884716	-2.624928
Gspt1	2.09E-17	-5.619013	4.30E-08	1.29E-04	7.783125	-2.683047
Dcun1d5	1.55E-17	-5.605899	4.60E-08	1.38E-04	7.716525	-3.943562
Fubp1	-4.03E-17	-5.603666	4.66E-08	1.40E-04	7.705193	-3.485133
Clint1	-6.49E-17	-5.60294	4.67E-08	1.40E-04	7.701513	-2.298519
Fundc2	-5.28E-17	-5.59215	4.95E-08	1.48E-04	7.646831	-4.539634
Csnk1d	-8.02E-17	-5.584931	5.14E-08	1.54E-04	7.610298	-2.18008
Hdac1	3.81E-17	-5.575527	5.39E-08	1.62E-04	7.562763	-2.768759
Eif3l	3.70E-17	-5.546897	6.26E-08	1.88E-04	7.418444	-2.148423
Mrpl36	1.90E-17	-5.543493	6.37E-08	1.91E-04	7.401326	-2.597439
Maged1	-3.93E-17	-5.540636	6.47E-08	1.94E-04	7.386966	-3.882988
Stoml2	7.17E-18	-5.536053	6.62E-08	1.99E-04	7.36394	-2.881703
Cotl1	1.37E-17	-5.529679	6.85E-08	2.05E-04	7.331948	-2.138721
Polr2l	3.16E-17	-5.527838	6.91E-08	2.07E-04	7.322712	-2.032889
Dnajc2	1.31E-17	-5.526178	6.97E-08	2.09E-04	7.314387	-3.261911
Limk2	-2.42E-17	-5.521422	7.15E-08	2.14E-04	7.290545	-2.528296
Pkdcc	-2.15E-17	-5.509236	7.61E-08	2.28E-04	7.229531	-5.732137
App	-4.81E-18	-5.497746	8.08E-08	2.42E-04	7.172105	-2.082909
Aars	9.23E-18	-5.491891	8.32E-08	2.50E-04	7.142879	-2.868849
Psat1	1.08E-17	-5.452674	1.02E-07	3.06E-04	6.947792	-10.623148
Bub3	3.54E-17	-5.439786	1.09E-07	3.26E-04	6.883927	-2.746841
Ccnb1	-1.17E-17	-5.431875	1.13E-07	3.40E-04	6.844789	-13.783355
Aimp1	1.96E-17	-5.424864	1.17E-07	3.52E-04	6.810142	-2.099511
Pcsk9	1.77E-17	-5.423233	1.18E-07	3.55E-04	6.80209	-2.217616
Wbp5	-1.29E-17	-5.41367	1.24E-07	3.73E-04	6.754899	-6.306199
Nisch	-1.18E-17	-5.406999	1.29E-07	3.86E-04	6.722027	-2.127363
Polr2m	-4.10E-17	-5.392748	1.38E-07	4.15E-04	6.651907	-2.298378
Atad3a	-3.92E-17	-5.375908	1.51E-07	4.52E-04	6.569243	-2.845154
Coq2	2.16E-17	-5.368613	1.56E-07	4.69E-04	6.533503	-2.531378
Cluh	3.13E-17	-5.367843	1.57E-07	4.71E-04	6.529731	-2.080534
Fen1	-2.01E-17	-5.362364	1.61E-07	4.84E-04	6.502917	-6.096833
Gm1123	2.01E-17	-5.355669	1.67E-07	5.01E-04	6.470181	-4.201629
Tcof1	-7.25E-17	-5.348768	1.73E-07	5.19E-04	6.436474	-4.570516
Exosc7	-1.16E-17	-5.32168	1.98E-07	5.95E-04	6.304515	-2.385087
Zc3h12a	3.08E-17	-5.315712	2.04E-07	6.13E-04	6.275516	-3.44535
Ifitm3	-1.58E-17	-5.309588	2.11E-07	6.32E-04	6.245791	-30.827012
Tuba4a	4.02E-17	-5.292729	2.29E-07	6.88E-04	6.164095	-2.080635
Arid1a	-5.67E-17	-5.287834	2.35E-07	7.05E-04	6.140417	-2.163858
Ubl4	2.62E-17	-5.284822	2.39E-07	7.16E-04	6.125856	-2.533164
Sf3a1	4.81E-17	-5.270921	2.56E-07	7.67E-04	6.058744	-2.904945
Lsm14a	-4.47E-17	-5.260701	2.69E-07	8.07E-04	6.009498	-2.238378
Gtf2i	6.39E-17	-5.25589	2.76E-07	8.27E-04	5.986344	-2.050399
Psmd7	8.20E-17	-5.242381	2.95E-07	8.84E-04	5.921418	-2.307537
Amica1	-2.24E-17	-5.238364	3.01E-07	9.02E-04	5.90214	-2.350771
Slc25a4	-2.05E-17	-5.220122	3.29E-07	9.88E-04	5.814747	-4.482739
Plk1	4.48E-18	-5.217607	3.33E-07	1.00E-03	5.802718	-15.624105
Snd1	-2.71E-17	-5.214881	3.38E-07	1.01E-03	5.789685	-2.021992
Polr2k	-2.52E-17	-5.204319	3.56E-07	1.07E-03	5.739244	-2.123259
Tsn	-5.18E-17	-5.200134	3.64E-07	1.09E-03	5.719282	-2.111272
Tcf3	-3.96E-17	-5.194027	3.75E-07	1.12E-03	5.690176	-2.746266
Id1	1.52E-17	-5.189233	3.84E-07	1.15E-03	5.667347	-4.983213
Ebna1bp2	3.89E-17	-5.185948	3.90E-07	1.17E-03	5.651714	-3.020347
Bud31	-7.04E-17	-5.180884	4.00E-07	1.20E-03	5.627631	-2.033552
Tars	-2.70E-17	-5.180498	4.01E-07	1.20E-03	5.625798	-2.37043
Pop5	-9.35E-17	-5.165696	4.31E-07	1.29E-03	5.555524	-2.122633
Mrpl42	-1.23E-17	-5.162036	4.39E-07	1.32E-03	5.538172	-2.163968
Naa38	-3.36E-17	-5.154997	4.54E-07	1.36E-03	5.504834	-3.093746
Rfc3	4.71E-17	-5.145034	4.77E-07	1.43E-03	5.457712	-5.441807
Rsl24d1	-1.62E-17	-5.139898	4.89E-07	1.47E-03	5.433447	-2.672251
Mid1ip1	7.00E-17	-5.127157	5.21E-07	1.56E-03	5.373349	-2.578467
Paip2	5.86E-17	-5.12443	5.27E-07	1.58E-03	5.360499	-2.10978
Mki67	-5.35E-19	-5.116337	5.49E-07	1.65E-03	5.322406	-7.036632
Junb	3.10E-17	-5.104886	5.80E-07	1.74E-03	5.268597	-2.986963
Tsen34	-1.48E-17	-5.100753	5.92E-07	1.78E-03	5.249197	-2.814714
Polr2j	-9.70E-17	-5.091137	6.20E-07	1.86E-03	5.20412	-2.273668
Cbx5	3.74E-18	-5.084358	6.41E-07	1.92E-03	5.172382	-2.79268
Ssr1	-4.38E-18	-5.083563	6.44E-07	1.93E-03	5.16866	-2.068441
Pno1	-1.84E-17	-5.077642	6.63E-07	1.99E-03	5.140976	-2.63258
Bccip	-2.22E-17	-5.076286	6.67E-07	2.00E-03	5.134639	-2.379466
Clic6	-3.73E-17	-5.071956	6.81E-07	2.04E-03	5.114413	-2.506905
Rwdd1	2.09E-17	-5.067115	6.97E-07	2.09E-03	5.091818	-2.425578
Mnf1	-8.55E-17	-5.066874	6.98E-07	2.09E-03	5.090695	-2.157502
Btf3l4	1.05E-17	-5.064604	7.06E-07	2.12E-03	5.080106	-2.357485
Fabp5	-2.31E-17	-5.052531	7.48E-07	2.24E-03	5.02386	-6.048956
Srsf10	7.24E-17	-5.0482	7.64E-07	2.29E-03	5.00371	-2.48808
Parp1	-1.61E-17	-5.045517	7.74E-07	2.32E-03	4.991233	-6.036666
Mycl1	-1.80E-17	-5.030379	8.33E-07	2.50E-03	4.92095	-4.549505
Adi1	-6.01E-17	-5.011293	9.13E-07	2.74E-03	4.832593	-2.473761
Larp1	4.60E-17	-5.010546	9.16E-07	2.75E-03	4.829141	-2.046752
Top2a	-7.65E-18	-5.009504	9.21E-07	2.76E-03	4.824325	-8.997551
Snrpa1	2.64E-17	-5.003958	9.46E-07	2.84E-03	4.798711	-2.621616
Khdrbs1	-3.06E-17	-5.00231	9.53E-07	2.86E-03	4.791103	-2.570921
Cdv3	4.94E-17	-5.002245	9.53E-07	2.86E-03	4.790802	-2.095474
Magoh	4.13E-17	-4.986277	1.03E-06	3.09E-03	4.717212	-2.038678
Gm6548	-4.96E-17	-4.982964	1.05E-06	3.14E-03	4.70197	-2.2782
Nsmce4a	2.72E-17	-4.974533	1.09E-06	3.27E-03	4.663218	-2.820038
Gm5176	2.39E-18	-4.972583	1.10E-06	3.30E-03	4.654262	-2.401858
Krt7	-4.95E-17	-4.969973	1.11E-06	3.34E-03	4.642282	-3.551641
Mrpl40	1.77E-18	-4.933971	1.32E-06	3.96E-03	4.477557	-2.937903
Ftsj3	1.74E-17	-4.913568	1.45E-06	4.36E-03	4.384658	-3.582138
Mrpl9	5.29E-17	-4.903064	1.53E-06	4.59E-03	4.336956	-2.215878
Get4	6.46E-17	-4.900291	1.55E-06	4.65E-03	4.324383	-2.125974
Lmnb1	-4.04E-19	-4.894951	1.59E-06	4.77E-03	4.300179	-4.646487
Hsph1	-5.70E-17	-4.874139	1.75E-06	5.26E-03	4.206062	-2.699679
Anp32e	-3.56E-17	-4.867583	1.81E-06	5.42E-03	4.176485	-2.276221
Wbp11	1.71E-17	-4.85982	1.87E-06	5.62E-03	4.141506	-2.291378
Eif1a	-3.26E-17	-4.847089	1.99E-06	5.97E-03	4.084249	-2.534916
Mrps14	1.95E-17	-4.830505	2.15E-06	6.45E-03	4.009855	-2.199499
Ung	-6.40E-18	-4.826261	2.19E-06	6.58E-03	3.990851	-3.810706
Mphosph6	-1.01E-18	-4.818527	2.27E-06	6.82E-03	3.956258	-2.679858
Tmed9	3.84E-17	-4.813125	2.33E-06	6.99E-03	3.932127	-2.6931
Rangap1	6.46E-17	-4.804984	2.42E-06	7.26E-03	3.895798	-2.528146
Psmc5	7.18E-17	-4.769623	2.85E-06	8.56E-03	3.738625	-2.004768
Rfc1	4.23E-17	-4.760285	2.98E-06	8.93E-03	3.697286	-5.015277
Rap1b	3.36E-17	-4.759394	2.99E-06	8.97E-03	3.693348	-2.213245
Hras1	1.45E-17	-4.751535	3.10E-06	9.30E-03	3.658616	-2.07749
Smarca4	6.15E-17	-4.744881	3.20E-06	9.59E-03	3.629246	-2.082384
Gm12504	4.46E-17	-4.743705	3.21E-06	9.64E-03	3.62406	-2.486764
Emc4	5.95E-18	-4.741837	3.24E-06	9.72E-03	3.615823	-2.376757
Mrps9	3.24E-17	-4.741374	3.25E-06	9.75E-03	3.613781	-2.948394
Slc7a14	-1.10E-17	-4.735768	3.33E-06	1.00E-02	3.589085	-2.853429
Med28	1.15E-17	-4.731424	3.40E-06	1.02E-02	3.569961	-2.114663
Ncaph2	6.94E-17	-4.729024	3.44E-06	1.03E-02	3.559402	-2.317081
Ola1	8.99E-17	-4.71525	3.66E-06	1.10E-02	3.4989	-2.015885
Hnrnpd	7.89E-17	-4.694697	4.02E-06	1.21E-02	3.408905	-2.086805
Pcna	1.46E-17	-4.692442	4.06E-06	1.22E-02	3.399049	-2.26302
Tmem70	-1.14E-17	-4.675406	4.39E-06	1.32E-02	3.324745	-2.417707
Akt1s1	-1.01E-17	-4.660346	4.70E-06	1.41E-02	3.259247	-2.17675
Rgcc	3.09E-17	-4.638885	5.18E-06	1.56E-02	3.166235	-13.209373
Ngfrap1	4.39E-18	-4.630008	5.40E-06	1.62E-02	3.127871	-11.725205
Mrps12	5.36E-17	-4.624135	5.54E-06	1.66E-02	3.102522	-2.145677
Xrn2	2.93E-17	-4.621987	5.60E-06	1.68E-02	3.093261	-2.680964
Atp13a3	-4.33E-17	-4.613855	5.80E-06	1.74E-02	3.058227	-2.136133
Stard7	1.83E-17	-4.613234	5.82E-06	1.75E-02	3.055552	-2.070471
Mrpl19	4.42E-18	-4.609131	5.93E-06	1.78E-02	3.037898	-2.217817
Ehf	-1.79E-17	-4.595782	6.30E-06	1.89E-02	2.980549	-3.714437
Snrpd3	-6.67E-17	-4.590325	6.45E-06	1.94E-02	2.957149	-2.075328
Acat1	7.76E-18	-4.586437	6.56E-06	1.97E-02	2.940493	-2.112214
Dnajc10	-4.35E-18	-4.58463	6.62E-06	1.99E-02	2.932756	-3.490419
Anapc11	-8.89E-18	-4.570572	7.05E-06	2.11E-02	2.87265	-2.17285
Acsl3	3.74E-17	-4.564243	7.25E-06	2.17E-02	2.845642	-2.380385
Cxxc1	2.23E-17	-4.555721	7.53E-06	2.26E-02	2.809326	-2.089623
Raly	-5.71E-17	-4.53575	8.23E-06	2.47E-02	2.724455	-2.225921
Akap8	1.65E-18	-4.520772	8.80E-06	2.64E-02	2.661021	-2.857966
Lcmt2	-1.58E-18	-4.508883	9.27E-06	2.78E-02	2.610797	-3.031206
Cftr	1.98E-17	-4.491389	1.00E-05	3.00E-02	2.537107	-2.626331
Arl6ip4	2.40E-17	-4.475982	1.07E-05	3.22E-02	2.472413	-2.328445
Hsp90b1	2.96E-17	-4.442329	1.24E-05	3.73E-02	2.331789	-2.023025
Eprs	6.86E-17	-4.394265	1.53E-05	4.59E-02	2.132569	-2.154186
Mrps18b	1.41E-17	-4.391154	1.55E-05	4.65E-02	2.119738	-2.364177
Smarca5	8.10E-18	-4.387237	1.58E-05	4.73E-02	2.103597	-2.157852
Ubap2l	-5.87E-18	-4.38645	1.58E-05	4.75E-02	2.100355	-2.358518
Fos	1.82E-17	-4.376387	1.65E-05	4.96E-02	2.058949	-2.585763
