# Supplementary material for: Multi-Objective Optimized Fuzzy Clustering for Detecting Cell Clusters from Single-Cell Expression Profiles
Source: Genes (Basel). 2019 Aug 13;10(8):611. doi: 10.3390/genes10080611 (PMC6723724; doi:10.3390/genes10080611)
Supplement: Supplementary file 1 [file genes-10-00611-s001.zip › supp files/Table S7.xlsx]

## Sheet: Cluster 1
13 comm up markers=(prop_cl1,nat_supp1_cl1)	5 comm up markers=(prop_cl2,nat_supp1_cl1)
Slc5a1	Rpl27a
Crip1	Rps12
Prap1	Rps19
Guca2b	Rpsa
Reg1	Dmbt1
Ndrg1
Fam213a
Apoc3
Cyp3a11
Apoa4
Apoa1
Cyp2c29
Rn45s

## Sheet: Cluster 2
61 comm up markers=(prop_cl1,nat_supp1_cl2)	81 comm up markers=(prop_cl2,nat_supp1_cl2)
Slc5a1	Rps21
Crip1	Rpl15
Khk	Rpl3
Aldob	Rpl27a
Prap1	Rps3a1
Dak	Rps17
Cyp2d26	Rps23
Guca2b	Rpl5
Gpi1	Rps13
Dgat1	Rps27a
Gpx4	Gm6402
Papss2	Rpl12
P4hb	Rps10
Cyb5r3	Rpl13a
Sis	Rpl14
Mttp	Rpl41
Gpd1	Rpl13
Creb3l3	Rps12
Gna11	Rps24
Gsta1	Rpl4
Fbp2	Rps25
Mgam	Rps5
Reg1	Rpl19
Cdhr5	Rps7
Cdhr2	Rps20
Ndrg1	Rpl27
Gapdh	Rpl6
Aldh1a1	Rpl32
Fabp2	Rpl31-ps12
Fam213a	Rps4x
Cbr1	Rpl11
2200002D01Rik	Ptma
Cyp4f14	Gnb2l1
Ephx1	Rps18
Ucp2	Rps2
Apoc3	Gm13826
Fabp1	Rpl35
Apoc2	Rpl23a
Atp1a1	Rps16
Cyp3a11	Eef1b2
Alpi	Rpl37
Mt1	Rps19
Fth1	Rps6
Mdh2	Rplp0
Apoa4	Gm10653
Gm12070	Rpl18a
Spink3	Rpl31
Apoa1	Rps9
Adh1	Rpl18
Sepp1	Rpl10a
Ces2e	Gm6251
Cyp2b10	Rpl7
Mt2	Rps26
Gsta4	Rpl10
Cyp2c29	Rpl7a
Gstm1	Rplp1
Lypd8	H2afz
Rbp2	Rpl36a
Gstm3	Rpl23
S100g	Gm6654
Rn45s	Gm5766
	Rpsa
	Rps8
	Rps11
	Rps19-ps3
	Rpl8
	Rpl29
	Rpl39
	Tmsb4x
	Npm1
	Ppia
	Eef1a1
	Snrpg
	Gpx2
	Actg1
	Ran
	Rpl36
	Tuba1b
	Clca4
	Slc12a2
	Dmbt1

## Sheet: Cluster 3
45 comm up markers=(prop_cl1,nat_supp1_cl3)	12 comm up markers=(prop_cl2,nat_supp1_cl3)
Slc5a1	Actg1
Crip1	Dmbt1
Khk	Egr1
Aldob	Ly6e
Prap1	Hopx
Dak	Gspt1
Guca2b	Maged1
Gpx4	Pkdcc
Papss2	Wbp5
Mttp	Parp1
Gna11	Ngfrap1
Gsta1	Fos
Mgam
Reg1
Gapdh
Aldh1a1
Fabp2
Fam213a
2200002D01Rik
Cyp4f14
Apoc3
Fabp1
Atp1a1
Alpi
Mt1
2019-03-02
Fth1
Mdh2
Apoa4
Gm12070
Apoa1
Cldn15
Adh1
Ces2e
Cyp2b10
Mt2
Gsta4
Cyp2c65
Cyp2c29
Gstm1
Lypd8
Cyb5
2210407C18Rik
Gstm3
Rn45s

## Sheet: Cluster 4
9 comm up markers=(prop_cl1,nat_supp1_cl4)	no comm up markers=(prop_cl2,nat_supp1_cl4)
Aldob
Sis
Gsta1
Fabp1
Mt1
Fth1
Mt2
Gstm1
Gstm3

## Sheet: Cluster 5
11 comm up markers=(prop_cl1,nat_supp1_cl5)	1 comm up markers=(prop_cl2,nat_supp1_cl5)
Aldob	Rps2
Prap1
Gsta1
Reg1
Gapdh
Fabp2
Apoc3
Fth1
Apoa4
Apoa1
Adh1

## Sheet: Cluster 6
4 comm up markers=(prop_cl1,nat_supp1_cl6)	no comm up markers=(prop_cl2,nat_supp1_cl6)
Fth1
Apoa4
Apoa1
Rn45s

## Sheet: Cluster 7
67 comm up markers=(prop_cl1,nat_supp1_cl7)	107 comm up markers=(prop_cl2,nat_supp1_cl7)
Slc5a1	Rps21
Crip1	Rpl15
Khk	Rpl3
Aldob	Rpl27a
Prap1	Rps3a1
Dak	Rps17
Cyp2d26	Rps13
Guca2b	Rps27a
Gpi1	Gm6402
Dgat1	Rpl12
Gpx4	Rps10
Papss2	Rpl13a
Cyb5r3	Rpl14
Sis	Rpl41
Mttp	Rpl13
Gpd1	Rps12
Gna11	Rps24
H2-K1	Rpl4
Gsta1	Rps25
Fbp2	Rps5
Mgam	Rps7
Reg1	Rps20
Cdhr5	Rpl6
Ndrg1	Rpl32
Gapdh	Rpl31-ps12
Aldh1a1	Rps4x
Fabp2	Rpl11
Fam213a	Ptma
Acsl5	Gnb2l1
Cbr1	Rps18
Bpnt1	Rps2
2200002D01Rik	Gm13826
Cyp2j6	Rpl23a
Cyp4f14	Rps16
Dhrs1	Rps15a
Ucp2	Eef1b2
Apoc3	Rps19
Fabp1	Rps6
Apoc2	Rplp0
Atp1a1	Rpl35a
Ccl25	Rpl18a
Cyp3a11	Rpl31
Alpi	Rps9
Mt1	Rpl18
2019-03-02	Rpl10a
Fth1	Rpl7
Apoa4	Rps26
Gm12070	Rpl10
Spink3	Rps3
Apoa1	Rpl7a
Adh1	Rplp1
Sepp1	Rpl36a
Ces2e	Rpl23
Cyp2b10	Gm6654
Tm4sf20	Rpl37a
Gsto1	Rpsa
Mt2	Rps8
Gsta4	Rpl22
Cyp2c65	Rpl17
Cyp2c29	Rpl29
Gstm1	Rpl9
Cyb5	Rpl39
2210407C18Rik	Tmsb4x
Gstm3	Gm6525
S100g	Eef1a1
Oit1	Snrpg
Rn45s	Gpx2
	Rpl21
	Rps28
	Rpl36
	Rpl28
	Ppp1r14b
	Actn1
	Lgals2
	Gm4832
	Krt8
	Pdlim1
	S100a11
	Hnrnpc
	Rpl36al
	Pdia6
	Csrp2
	2019-09-15
	Sec61b
	Gm8580
	Rpn2
	Ccnd2
	Snx5
	Ergic1
	Tspan1
	Manf
	Syngr2
	Ccnd1
	Asns
	H2afy
	Acly
	Sec11c
	Eny2
	Krt18
	Smim6
	Aars
	Wbp5
	Slc25a4
	Krt7
	Ung
	Tmed9
	Dnajc10

## Sheet: Cluster 8
18 comm up markers=(prop_cl1,nat_supp1_cl8)	8 comm up markers=(prop_cl2,nat_supp1_cl8)
Crip1	Rpl12
Prap1	Rpl41
Dak	Rps18
Cyp2d26	Rps2
Gpi1	Rps19
Dgat1	Gm10653
Gpx4	Rplp1
Reg1	Eef1a1
Ndrg1
Apoc3
Apoc2
Mt1
Apoa4
Apoa1
Mt2
Ggt1
Rn45s
Higd1a

## Sheet: Cluster 9
49 comm up markers=(prop_cl1,nat_supp1_cl9)	35 comm up markers=(prop_cl2,nat_supp1_cl9)
Slc5a1	Ptma
Crip1	Rpl31
Khk	Rpl37a
Aldob	Gpx2
Prap1	Ppp1r14b
Dak	Cdk4
Cyp2d26	H3f3b
Guca2b	Dynll1
Gpi1	Ifitm2
Papss2	Cdk2ap1
P4hb	Lgals2
Sis	Cct4
Mttp	Tubb5
Gpd1	Anapc5
H2-K1	Hnrnpa0
Gsta1	Pdlim1
Mgam	Slc29a1
Reg1	Nono
Gapdh	Psma3
Fabp2	Jun
Fam213a	Caprin1
2200002D01Rik	Marcks
Cyp4f14	Mrfap1
Ucp2	Bzw1
Atp1a1	Hdac2
Ccl25	Ddit4
Alpi	Prom1
2019-03-02	Gtf2i
Fth1	Snd1
Apoa4	Tcf3
Gm12070	Bccip
Apoa1	Mycl1
Atp1b1	Larp1
Cldn15	Krt7
Adh1	Smarca4
B2m
Ces2e
Cyp2b10
Tm4sf20
Gsto1
Mt2
Gsta4
Cyp2c65
Cyp2c29
Gstm1
Lypd8
2210407C18Rik
Gstm3
Rn45s

## Sheet: Cluster 10
25 comm up markers=(prop_cl1,nat_supp1_cl10)	42 comm up markers=(prop_cl2,nat_supp1_cl10)
Crip1	Rps3a1
Khk	Rpl6
Aldob	Ptma
Prap1	Gnb2l1
Dak	Rpl23a
Guca2b	Rpl7a
P4hb	Gm5766
Gsta1	Rps8
Mgam	Tmsb4x
Reg1	Eef1a1
Gapdh	Actg1
Fabp2	Ppp1r14b
Ucp2	Cdk4
Fabp1	Hmgn1
Alpi	Sfpq
Mt1	Cdk2ap1
Fth1	Tubb5
Apoa4	Eif3f
Gm12070	Ywhaq
Apoa1	Hnrnph1
Adh1	Eif4h
Mt2	1500012F01Rik
Gstm1	Snx5
Gstm3	Rbbp4
Rn45s	Rad21
	Tm9sf3
	Marcks
	Mrfap1
	2410006H16Rik
	Ly6e
	Tceb1
	Tra2a
	Fam120a
	Acly
	Cd9
	Gm1123
	Paip2
	Btf3l4
	Khdrbs1
	Krt7
	Ftsj3
	Dnajc10

[truncated: 6 more sheets: Cluster 11, Cluster 12, Cluster 13, Cluster 14, Cluster 15, Cluster 16]
